# Supplementary material for: Mechanistic studies of the palladium-catalyzed S,O-ligand promoted C–H olefination of aromatic compounds
Source: Chem Sci. 2023 Feb 16;14(11):2943–53. doi: 10.1039/d2sc06840k (PMC10016329; doi:10.1039/d2sc06840k)
Supplement: SC-014-D2SC06840K-s002 [file SC-014-D2SC06840K-s002.cif]

# Electronic Supplementary Material (ESI) for Chemical Science.
# This journal is © The Royal Society of Chemistry 2023

####################################################################### 
# 
# This file contains crystal structure data downloaded from the 
# Cambridge Structural Database (CSD) hosted by the Cambridge 
# Crystallographic Data Centre (CCDC).
# 
# Full information about CCDC data access policies and citation 
# guidelines are available at http://www.ccdc.cam.ac.uk/access/V1 
# 
# Audit and citation data items may have been added by the CCDC. 
# Please retain this information to preserve the provenance of 
# this file and to allow appropriate attribution of the data. 
# 
#######################################################################

data_CVC613_0m_a
_audit_block_doi                 10.5517/ccdc.csd.cc1plpnm
_database_code_depnum_ccdc_archive 'CCDC 1567101'
loop_
_citation_id
_citation_doi
_citation_year
1 10.1021/acscatal.7b02356 2017
_audit_update_record             
;
2017-08-06 deposited with the CCDC.	2023-02-16 downloaded from the CCDC.
;

_audit_creation_method           SHELXL-2014/7
_shelx_SHELXL_version_number     2014/7
_chemical_name_systematic        ?
_chemical_name_common            ?
_chemical_melting_point          ?
_chemical_formula_moiety         ?
_chemical_formula_sum            'C20 H22 O4 Pd S2'
_chemical_formula_weight         496.89

loop_
_atom_type_symbol
_atom_type_description
_atom_type_scat_dispersion_real
_atom_type_scat_dispersion_imag
_atom_type_scat_source
C C 0.0033 0.0016 'International Tables Vol C Tables 4.2.6.8 and 6.1.1.4'
H H 0.0000 0.0000 'International Tables Vol C Tables 4.2.6.8 and 6.1.1.4'
O O 0.0106 0.0060 'International Tables Vol C Tables 4.2.6.8 and 6.1.1.4'
S S 0.1246 0.1234 'International Tables Vol C Tables 4.2.6.8 and 6.1.1.4'
Pd Pd -0.9988 1.0072 'International Tables Vol C Tables 4.2.6.8 and 6.1.1.4'

_space_group_crystal_system      triclinic
_space_group_IT_number           2
_space_group_name_H-M_alt        'P -1'
_space_group_name_Hall           '-P 1'

_shelx_space_group_comment       
;
The symmetry employed for this shelxl refinement is uniquely defined
by the following loop, which should always be used as a source of
symmetry information in preference to the above space-group names.
They are only intended as comments.
;

loop_
_space_group_symop_operation_xyz
'x, y, z'
'-x, -y, -z'

_cell_length_a                   9.0235(3)
_cell_length_b                   10.1775(4)
_cell_length_c                   11.8976(5)
_cell_angle_alpha                81.443(2)
_cell_angle_beta                 73.982(2)
_cell_angle_gamma                76.298(2)
_cell_volume                     1016.25(7)
_cell_formula_units_Z            2
_cell_measurement_temperature    150(2)
_cell_measurement_reflns_used    126
_cell_measurement_theta_min      4.0035
_cell_measurement_theta_max      27.9018

_exptl_crystal_description       block
_exptl_crystal_colour            'pale yellow'
_exptl_crystal_density_meas      ?
_exptl_crystal_density_method    ?
_exptl_crystal_density_diffrn    1.624
_exptl_crystal_F_000             504
_exptl_transmission_factor_min   ?
_exptl_transmission_factor_max   ?
_exptl_crystal_size_max          0.479
_exptl_crystal_size_mid          0.178
_exptl_crystal_size_min          0.114
_exptl_absorpt_coefficient_mu    1.141
_shelx_estimated_absorpt_T_min   0.611
_shelx_estimated_absorpt_T_max   0.881
_exptl_absorpt_correction_type   multi-scan
_exptl_absorpt_correction_T_min  0.63
_exptl_absorpt_correction_T_max  0.75
_exptl_absorpt_process_details   'SADABS V2014/5 (Bruker AXS Inc.)'
_exptl_absorpt_special_details   ?
_diffrn_ambient_temperature      150(2)
_diffrn_radiation_wavelength     0.71073
_diffrn_radiation_type           MoK\a
_diffrn_source                   'sealed tube'
_diffrn_measurement_device_type  'Bruker D8 Quest ECO PHOTON 50'
_diffrn_measurement_method       ?
_diffrn_detector_area_resol_mean ?
_diffrn_reflns_number            15108
_diffrn_reflns_av_unetI/netI     0.0279
_diffrn_reflns_av_R_equivalents  0.0346
_diffrn_reflns_limit_h_min       -10
_diffrn_reflns_limit_h_max       10
_diffrn_reflns_limit_k_min       -12
_diffrn_reflns_limit_k_max       12
_diffrn_reflns_limit_l_min       -14
_diffrn_reflns_limit_l_max       14
_diffrn_reflns_theta_min         2.609
_diffrn_reflns_theta_max         25.035
_diffrn_reflns_theta_full        25.035
_diffrn_measured_fraction_theta_max 0.999
_diffrn_measured_fraction_theta_full 0.999
_diffrn_reflns_Laue_measured_fraction_max 0.999
_diffrn_reflns_Laue_measured_fraction_full 0.999
_diffrn_reflns_point_group_measured_fraction_max 0.999
_diffrn_reflns_point_group_measured_fraction_full 0.999
_reflns_number_total             3577
_reflns_number_gt                3128
_reflns_threshold_expression     'I > 2\s(I)'
_reflns_Friedel_coverage         0.000
_reflns_Friedel_fraction_max     .
_reflns_Friedel_fraction_full    .

_reflns_special_details          
;
 Reflections were merged by SHELXL according to the crystal
 class for the calculation of statistics and refinement.
 
 _reflns_Friedel_fraction is defined as the number of unique
 Friedel pairs measured divided by the number that would be
 possible theoretically, ignoring centric projections and
 systematic absences.
;

_computing_data_collection       ?
_computing_cell_refinement       ?
_computing_data_reduction        ?
_computing_structure_solution    ?
_computing_structure_refinement  'SHELXL-2014/7 (Sheldrick, 2014)'
_computing_molecular_graphics    ?
_computing_publication_material  ?
_refine_special_details          ?
_refine_ls_structure_factor_coef Fsqd
_refine_ls_matrix_type           full
_refine_ls_weighting_scheme      calc
_refine_ls_weighting_details     
'w=1/[\s^2^(Fo^2^)+(0.1000P)^2^+0.2968P] where P=(Fo^2^+2Fc^2^)/3'
_atom_sites_solution_primary     ?
_atom_sites_solution_secondary   ?
_atom_sites_solution_hydrogens   geom
_refine_ls_hydrogen_treatment    constr
_refine_ls_extinction_method     none
_refine_ls_extinction_coef       .
_refine_ls_number_reflns         3577
_refine_ls_number_parameters     248
_refine_ls_number_restraints     0
_refine_ls_R_factor_all          0.0347
_refine_ls_R_factor_gt           0.0265
_refine_ls_wR_factor_ref         0.1067
_refine_ls_wR_factor_gt          0.0915
_refine_ls_goodness_of_fit_ref   0.883
_refine_ls_restrained_S_all      0.883
_refine_ls_shift/su_max          0.002
_refine_ls_shift/su_mean         0.000

loop_
_atom_site_label
_atom_site_type_symbol
_atom_site_fract_x
_atom_site_fract_y
_atom_site_fract_z
_atom_site_U_iso_or_equiv
_atom_site_adp_type
_atom_site_occupancy
_atom_site_site_symmetry_order
_atom_site_calc_flag
_atom_site_refinement_flags_posn
_atom_site_refinement_flags_adp
_atom_site_refinement_flags_occupancy
_atom_site_disorder_assembly
_atom_site_disorder_group
Pd1 Pd 0.29686(3) 0.55599(2) 0.30546(2) 0.01776(13) Uani 1 1 d . . . . .
S1 S 0.42914(9) 0.39888(8) 0.41697(7) 0.0186(2) Uani 1 1 d . . . . .
S2 S 0.43562(10) 0.71951(8) 0.28728(7) 0.0187(2) Uani 1 1 d . . . . .
O1 O 0.1637(2) 0.4182(2) 0.31668(19) 0.0171(5) Uani 1 1 d . . . . .
O2 O 0.1734(3) 0.6870(2) 0.2021(2) 0.0195(5) Uani 1 1 d . . . . .
O3 O 0.0916(3) 0.2282(3) 0.4021(2) 0.0324(6) Uani 1 1 d . . . . .
O4 O 0.1186(3) 0.8939(3) 0.1183(2) 0.0331(6) Uani 1 1 d . . . . .
C1 C 0.1681(4) 0.3143(3) 0.3934(3) 0.0207(7) Uani 1 1 d . . . . .
C2 C 0.2697(4) 0.3032(3) 0.4809(3) 0.0196(7) Uani 1 1 d . . . . .
C15 C 0.5904(4) 0.6954(3) 0.1552(3) 0.0199(7) Uani 1 1 d . . . . .
C12 C 0.2791(4) 0.8625(3) 0.2526(3) 0.0241(7) Uani 1 1 d . . . . .
C3 C 0.3388(4) 0.1558(3) 0.5161(3) 0.0253(7) Uani 1 1 d . . . . .
H3A H 0.4080 0.1532 0.5652 0.038 Uiso 1 1 calc R U . . .
H3B H 0.3968 0.1108 0.4469 0.038 Uiso 1 1 calc R U . . .
H3C H 0.2550 0.1106 0.5583 0.038 Uiso 1 1 calc R U . . .
C4 C 0.1698(4) 0.3788(4) 0.5868(3) 0.0273(8) Uani 1 1 d . . . . .
H4A H 0.1273 0.4704 0.5609 0.041 Uiso 1 1 calc R U . . .
H4B H 0.2340 0.3796 0.6389 0.041 Uiso 1 1 calc R U . . .
H4C H 0.0851 0.3339 0.6273 0.041 Uiso 1 1 calc R U . . .
C5 C 0.5722(4) 0.2955(3) 0.3131(3) 0.0205(7) Uani 1 1 d . . . . .
C6 C 0.5393(4) 0.2532(3) 0.2194(3) 0.0247(7) Uani 1 1 d . . . . .
H6 H 0.4382 0.2787 0.2077 0.030 Uiso 1 1 calc R U . . .
C11 C 0.1851(4) 0.8129(3) 0.1830(3) 0.0218(7) Uani 1 1 d . . . . .
C16 C 0.6006(4) 0.6009(4) 0.0793(3) 0.0273(8) Uani 1 1 d . . . . .
H16 H 0.5199 0.5541 0.0910 0.033 Uiso 1 1 calc R U . . .
C17 C 0.7315(5) 0.5768(4) -0.0138(3) 0.0352(9) Uani 1 1 d . . . . .
H17 H 0.7404 0.5113 -0.0635 0.042 Uiso 1 1 calc R U . . .
C10 C 0.7248(4) 0.2603(4) 0.3293(3) 0.0314(8) Uani 1 1 d . . . . .
H10 H 0.7472 0.2898 0.3920 0.038 Uiso 1 1 calc R U . . .
C14 C 0.3489(5) 0.9824(4) 0.1879(4) 0.0325(9) Uani 1 1 d . . . . .
H14A H 0.2660 1.0559 0.1725 0.049 Uiso 1 1 calc R U . . .
H14B H 0.4210 0.9563 0.1150 0.049 Uiso 1 1 calc R U . . .
H14C H 0.4040 1.0111 0.2353 0.049 Uiso 1 1 calc R U . . .
C7 C 0.6579(4) 0.1726(4) 0.1428(3) 0.0306(8) Uani 1 1 d . . . . .
H7 H 0.6359 0.1429 0.0801 0.037 Uiso 1 1 calc R U . . .
C20 C 0.7094(4) 0.7671(4) 0.1377(3) 0.0307(8) Uani 1 1 d . . . . .
H20 H 0.7022 0.8298 0.1894 0.037 Uiso 1 1 calc R U . . .
C19 C 0.8389(5) 0.7442(5) 0.0423(4) 0.0406(10) Uani 1 1 d . . . . .
H19 H 0.9185 0.7926 0.0293 0.049 Uiso 1 1 calc R U . . .
C13 C 0.1697(4) 0.8957(4) 0.3739(3) 0.0296(8) Uani 1 1 d . . . . .
H13A H 0.2285 0.9196 0.4210 0.044 Uiso 1 1 calc R U . . .
H13B H 0.1273 0.8178 0.4119 0.044 Uiso 1 1 calc R U . . .
H13C H 0.0850 0.9705 0.3644 0.044 Uiso 1 1 calc R U . . .
C8 C 0.8087(4) 0.1357(4) 0.1589(4) 0.0356(9) Uani 1 1 d . . . . .
H8 H 0.8874 0.0807 0.1076 0.043 Uiso 1 1 calc R U . . .
C18 C 0.8500(5) 0.6491(4) -0.0340(4) 0.0373(9) Uani 1 1 d . . . . .
H18 H 0.9364 0.6342 -0.0982 0.045 Uiso 1 1 calc R U . . .
C9 C 0.8426(4) 0.1805(4) 0.2508(4) 0.0391(10) Uani 1 1 d . . . . .
H9 H 0.9448 0.1573 0.2603 0.047 Uiso 1 1 calc R U . . .

loop_
_atom_site_aniso_label
_atom_site_aniso_U_11
_atom_site_aniso_U_22
_atom_site_aniso_U_33
_atom_site_aniso_U_23
_atom_site_aniso_U_13
_atom_site_aniso_U_12
Pd1 0.02088(18) 0.01199(18) 0.02124(18) -0.00141(11) -0.00641(12) -0.00368(11)
S1 0.0225(4) 0.0139(4) 0.0221(4) -0.0026(3) -0.0086(3) -0.0048(3)
S2 0.0246(4) 0.0153(4) 0.0182(4) -0.0004(3) -0.0071(3) -0.0064(3)
O1 0.0159(11) 0.0155(11) 0.0206(12) -0.0017(9) -0.0054(9) -0.0033(9)
O2 0.0199(11) 0.0176(12) 0.0234(12) -0.0024(10) -0.0084(9) -0.0043(9)
O3 0.0405(15) 0.0268(14) 0.0379(15) 0.0044(11) -0.0154(12) -0.0203(12)
O4 0.0400(15) 0.0237(14) 0.0337(14) 0.0026(11) -0.0154(12) 0.0010(11)
C1 0.0287(17) 0.0128(16) 0.0190(16) -0.0027(13) -0.0046(13) -0.0020(14)
C2 0.0220(16) 0.0155(16) 0.0212(16) -0.0007(13) -0.0038(13) -0.0063(13)
C15 0.0214(16) 0.0210(17) 0.0169(16) 0.0005(13) -0.0047(13) -0.0049(13)
C12 0.0321(19) 0.0117(16) 0.0267(18) 0.0018(13) -0.0083(15) -0.0023(14)
C3 0.0333(19) 0.0149(17) 0.0287(19) 0.0022(14) -0.0100(15) -0.0069(14)
C4 0.0273(18) 0.0256(19) 0.0270(19) -0.0062(15) -0.0046(15) -0.0019(15)
C5 0.0179(16) 0.0144(16) 0.0269(17) 0.0010(13) -0.0036(13) -0.0032(13)
C6 0.0166(16) 0.0227(18) 0.036(2) -0.0052(15) -0.0066(14) -0.0047(13)
C11 0.0189(16) 0.0212(18) 0.0197(16) -0.0044(14) 0.0002(13) 0.0024(13)
C16 0.0239(17) 0.0297(19) 0.0308(19) -0.0070(15) -0.0041(15) -0.0111(15)
C17 0.034(2) 0.040(2) 0.031(2) -0.0110(18) -0.0038(16) -0.0061(18)
C10 0.0286(19) 0.033(2) 0.033(2) 0.0069(16) -0.0135(16) -0.0062(16)
C14 0.040(2) 0.0181(18) 0.039(2) 0.0042(16) -0.0094(17) -0.0097(16)
C7 0.0306(19) 0.0256(19) 0.033(2) -0.0086(16) 0.0006(16) -0.0072(15)
C20 0.038(2) 0.032(2) 0.0278(19) -0.0023(16) -0.0073(16) -0.0176(17)
C19 0.038(2) 0.051(3) 0.037(2) 0.0031(19) -0.0058(18) -0.025(2)
C13 0.037(2) 0.0220(18) 0.0284(19) -0.0062(15) -0.0024(16) -0.0072(16)
C8 0.0242(19) 0.028(2) 0.039(2) 0.0010(17) 0.0095(16) 0.0007(15)
C18 0.026(2) 0.044(2) 0.041(2) -0.0024(19) -0.0082(17) -0.0052(17)
C9 0.0177(18) 0.047(3) 0.041(2) 0.011(2) -0.0029(16) 0.0012(17)

_geom_special_details            
;
 All esds (except the esd in the dihedral angle between two l.s. planes)
 are estimated using the full covariance matrix.  The cell esds are taken
 into account individually in the estimation of esds in distances, angles
 and torsion angles; correlations between esds in cell parameters are only
 used when they are defined by crystal symmetry.  An approximate (isotropic)
 treatment of cell esds is used for estimating esds involving l.s. planes.
;

loop_
_geom_bond_atom_site_label_1
_geom_bond_atom_site_label_2
_geom_bond_distance
_geom_bond_site_symmetry_2
_geom_bond_publ_flag
Pd1 O1 2.021(2) . ?
Pd1 O2 2.024(2) . ?
Pd1 S1 2.2538(8) . ?
Pd1 S2 2.2616(8) . ?
S1 C5 1.779(3) . ?
S1 C2 1.853(3) . ?
S2 C15 1.795(3) . ?
S2 C12 1.858(3) . ?
O1 C1 1.290(4) . ?
O2 C11 1.292(4) . ?
O3 C1 1.215(4) . ?
O4 C11 1.210(4) . ?
C1 C2 1.543(4) . ?
C2 C4 1.525(5) . ?
C2 C3 1.527(4) . ?
C15 C16 1.385(5) . ?
C15 C20 1.389(5) . ?
C12 C14 1.516(5) . ?
C12 C13 1.541(5) . ?
C12 C11 1.541(5) . ?
C3 H3A 0.9600 . ?
C3 H3B 0.9600 . ?
C3 H3C 0.9600 . ?
C4 H4A 0.9600 . ?
C4 H4B 0.9600 . ?
C4 H4C 0.9600 . ?
C5 C6 1.379(5) . ?
C5 C10 1.398(5) . ?
C6 C7 1.385(5) . ?
C6 H6 0.9300 . ?
C16 C17 1.380(5) . ?
C16 H16 0.9300 . ?
C17 C18 1.386(6) . ?
C17 H17 0.9300 . ?
C10 C9 1.390(6) . ?
C10 H10 0.9300 . ?
C14 H14A 0.9600 . ?
C14 H14B 0.9600 . ?
C14 H14C 0.9600 . ?
C7 C8 1.382(5) . ?
C7 H7 0.9300 . ?
C20 C19 1.388(5) . ?
C20 H20 0.9300 . ?
C19 C18 1.391(6) . ?
C19 H19 0.9300 . ?
C13 H13A 0.9600 . ?
C13 H13B 0.9600 . ?
C13 H13C 0.9600 . ?
C8 C9 1.376(6) . ?
C8 H8 0.9300 . ?
C18 H18 0.9300 . ?
C9 H9 0.9300 . ?

loop_
_geom_angle_atom_site_label_1
_geom_angle_atom_site_label_2
_geom_angle_atom_site_label_3
_geom_angle
_geom_angle_site_symmetry_1
_geom_angle_site_symmetry_3
_geom_angle_publ_flag
O1 Pd1 O2 90.77(9) . . ?
O1 Pd1 S1 85.73(6) . . ?
O2 Pd1 S1 176.21(6) . . ?
O1 Pd1 S2 176.47(6) . . ?
O2 Pd1 S2 85.73(7) . . ?
S1 Pd1 S2 97.78(3) . . ?
C5 S1 C2 105.68(15) . . ?
C5 S1 Pd1 103.70(11) . . ?
C2 S1 Pd1 96.44(11) . . ?
C15 S2 C12 107.27(16) . . ?
C15 S2 Pd1 106.46(11) . . ?
C12 S2 Pd1 95.59(11) . . ?
C1 O1 Pd1 120.7(2) . . ?
C11 O2 Pd1 120.3(2) . . ?
O3 C1 O1 122.8(3) . . ?
O3 C1 C2 119.0(3) . . ?
O1 C1 C2 118.2(3) . . ?
C4 C2 C3 112.1(3) . . ?
C4 C2 C1 108.5(3) . . ?
C3 C2 C1 111.9(3) . . ?
C4 C2 S1 103.7(2) . . ?
C3 C2 S1 110.4(2) . . ?
C1 C2 S1 109.9(2) . . ?
C16 C15 C20 120.8(3) . . ?
C16 C15 S2 122.3(3) . . ?
C20 C15 S2 116.6(3) . . ?
C14 C12 C13 111.9(3) . . ?
C14 C12 C11 112.4(3) . . ?
C13 C12 C11 108.2(3) . . ?
C14 C12 S2 110.8(3) . . ?
C13 C12 S2 103.7(2) . . ?
C11 C12 S2 109.4(2) . . ?
C2 C3 H3A 109.5 . . ?
C2 C3 H3B 109.5 . . ?
H3A C3 H3B 109.5 . . ?
C2 C3 H3C 109.5 . . ?
H3A C3 H3C 109.5 . . ?
H3B C3 H3C 109.5 . . ?
C2 C4 H4A 109.5 . . ?
C2 C4 H4B 109.5 . . ?
H4A C4 H4B 109.5 . . ?
C2 C4 H4C 109.5 . . ?
H4A C4 H4C 109.5 . . ?
H4B C4 H4C 109.5 . . ?
C6 C5 C10 120.5(3) . . ?
C6 C5 S1 123.3(2) . . ?
C10 C5 S1 116.2(3) . . ?
C5 C6 C7 119.5(3) . . ?
C5 C6 H6 120.3 . . ?
C7 C6 H6 120.3 . . ?
O4 C11 O2 122.8(3) . . ?
O4 C11 C12 119.2(3) . . ?
O2 C11 C12 117.9(3) . . ?
C17 C16 C15 119.4(3) . . ?
C17 C16 H16 120.3 . . ?
C15 C16 H16 120.3 . . ?
C16 C17 C18 120.6(4) . . ?
C16 C17 H17 119.7 . . ?
C18 C17 H17 119.7 . . ?
C9 C10 C5 119.2(4) . . ?
C9 C10 H10 120.4 . . ?
C5 C10 H10 120.4 . . ?
C12 C14 H14A 109.5 . . ?
C12 C14 H14B 109.5 . . ?
H14A C14 H14B 109.5 . . ?
C12 C14 H14C 109.5 . . ?
H14A C14 H14C 109.5 . . ?
H14B C14 H14C 109.5 . . ?
C8 C7 C6 120.5(4) . . ?
C8 C7 H7 119.7 . . ?
C6 C7 H7 119.7 . . ?
C19 C20 C15 119.3(3) . . ?
C19 C20 H20 120.3 . . ?
C15 C20 H20 120.3 . . ?
C20 C19 C18 120.1(4) . . ?
C20 C19 H19 120.0 . . ?
C18 C19 H19 120.0 . . ?
C12 C13 H13A 109.5 . . ?
C12 C13 H13B 109.5 . . ?
H13A C13 H13B 109.5 . . ?
C12 C13 H13C 109.5 . . ?
H13A C13 H13C 109.5 . . ?
H13B C13 H13C 109.5 . . ?
C9 C8 C7 120.1(3) . . ?
C9 C8 H8 120.0 . . ?
C7 C8 H8 120.0 . . ?
C17 C18 C19 119.7(4) . . ?
C17 C18 H18 120.2 . . ?
C19 C18 H18 120.2 . . ?
C8 C9 C10 120.3(3) . . ?
C8 C9 H9 119.9 . . ?
C10 C9 H9 119.9 . . ?

_refine_diff_density_max         0.700
_refine_diff_density_min         -0.606
_refine_diff_density_rms         0.082

_shelx_res_file                  
;

    CVC613_0m_a.res created by SHELXL-2014/7


TITL CVC613_0m_a.res in P-1
REM Old TITL CVC613_0m in P-1

REM SHELXT solution in P-1
REM R1 0.068,  Rweak 0.002,  Alpha 0.049,  Orientation as input
REM Formula found by SHELXT:  C20 O4 S2 Pd

CELL  0.71073   9.0235  10.1775  11.8976   81.443   73.982   76.298
ZERR    2.000   0.0003   0.0004   0.0005    0.002    0.002    0.002
LATT  1
SFAC C H O S PD
UNIT 40 44 8 4 2
SIZE 0.114 0.178 0.479
L.S. 10
BOND $H
LIST 6
FMAP 2
ACTA
PLAN 20
OMIT 1   0   0
WGHT    0.100000    0.296790
FVAR       0.60336
PD1   5    0.296859    0.555986    0.305463    11.00000    0.02088    0.01199 =
         0.02124   -0.00141   -0.00641   -0.00368
S1    4    0.429138    0.398877    0.416966    11.00000    0.02250    0.01392 =
         0.02210   -0.00257   -0.00862   -0.00478
S2    4    0.435616    0.719513    0.287283    11.00000    0.02461    0.01526 =
         0.01816   -0.00035   -0.00713   -0.00641
O1    3    0.163669    0.418157    0.316675    11.00000    0.01589    0.01554 =
         0.02058   -0.00173   -0.00544   -0.00329
O2    3    0.173434    0.686964    0.202093    11.00000    0.01986    0.01758 =
         0.02345   -0.00236   -0.00841   -0.00432
O3    3    0.091646    0.228235    0.402058    11.00000    0.04053    0.02683 =
         0.03786    0.00445   -0.01538   -0.02033
O4    3    0.118606    0.893875    0.118326    11.00000    0.03996    0.02374 =
         0.03372    0.00265   -0.01536    0.00101
C1    1    0.168121    0.314340    0.393393    11.00000    0.02871    0.01283 =
         0.01900   -0.00271   -0.00458   -0.00205
C2    1    0.269744    0.303242    0.480877    11.00000    0.02200    0.01552 =
         0.02119   -0.00069   -0.00381   -0.00629
C15   1    0.590445    0.695366    0.155195    11.00000    0.02144    0.02095 =
         0.01694    0.00051   -0.00471   -0.00486
C12   1    0.279051    0.862499    0.252569    11.00000    0.03208    0.01173 =
         0.02670    0.00185   -0.00830   -0.00226
C3    1    0.338801    0.155759    0.516120    11.00000    0.03327    0.01494 =
         0.02871    0.00220   -0.01000   -0.00693
AFIX 137
H3A   2    0.408033    0.153164    0.565241    11.00000   -1.50000
H3B   2    0.396775    0.110790    0.446941    11.00000   -1.50000
H3C   2    0.255017    0.110586    0.558337    11.00000   -1.50000
AFIX   0
C4    1    0.169762    0.378775    0.586785    11.00000    0.02727    0.02558 =
         0.02702   -0.00622   -0.00462   -0.00187
AFIX 137
H4A   2    0.127318    0.470391    0.560869    11.00000   -1.50000
H4B   2    0.233958    0.379591    0.638873    11.00000   -1.50000
H4C   2    0.085062    0.333899    0.627294    11.00000   -1.50000
AFIX   0
C5    1    0.572223    0.295503    0.313101    11.00000    0.01793    0.01442 =
         0.02688    0.00100   -0.00357   -0.00323
C6    1    0.539293    0.253213    0.219392    11.00000    0.01662    0.02268 =
         0.03591   -0.00516   -0.00658   -0.00465
AFIX  43
H6    2    0.438247    0.278666    0.207735    11.00000   -1.20000
AFIX   0
C11   1    0.185052    0.812899    0.183029    11.00000    0.01887    0.02120 =
         0.01974   -0.00444    0.00023    0.00244
C16   1    0.600636    0.600894    0.079289    11.00000    0.02390    0.02972 =
         0.03077   -0.00698   -0.00409   -0.01113
AFIX  43
H16   2    0.519923    0.554131    0.090982    11.00000   -1.20000
AFIX   0
C17   1    0.731521    0.576764   -0.013795    11.00000    0.03417    0.03975 =
         0.03069   -0.01105   -0.00382   -0.00606
AFIX  43
H17   2    0.740352    0.511335   -0.063460    11.00000   -1.20000
AFIX   0
C10   1    0.724799    0.260282    0.329345    11.00000    0.02857    0.03325 =
         0.03277    0.00689   -0.01351   -0.00618
AFIX  43
H10   2    0.747202    0.289845    0.391956    11.00000   -1.20000
AFIX   0
C14   1    0.348917    0.982447    0.187903    11.00000    0.04008    0.01805 =
         0.03876    0.00425   -0.00939   -0.00968
AFIX 137
H14A  2    0.266021    1.055863    0.172490    11.00000   -1.50000
H14B  2    0.421022    0.956305    0.115004    11.00000   -1.50000
H14C  2    0.403963    1.011148    0.235257    11.00000   -1.50000
AFIX   0
C7    1    0.657892    0.172560    0.142819    11.00000    0.03063    0.02561 =
         0.03309   -0.00858    0.00062   -0.00722
AFIX  43
H7    2    0.635881    0.142925    0.080074    11.00000   -1.20000
AFIX   0
C20   1    0.709353    0.767065    0.137692    11.00000    0.03756    0.03158 =
         0.02776   -0.00233   -0.00734   -0.01760
AFIX  43
H20   2    0.702219    0.829757    0.189381    11.00000   -1.20000
AFIX   0
C19   1    0.838938    0.744220    0.042285    11.00000    0.03773    0.05075 =
         0.03706    0.00313   -0.00582   -0.02502
AFIX  43
H19   2    0.918506    0.792554    0.029324    11.00000   -1.20000
AFIX   0
C13   1    0.169663    0.895724    0.373897    11.00000    0.03692    0.02198 =
         0.02837   -0.00618   -0.00244   -0.00723
AFIX 137
H13A  2    0.228470    0.919636    0.421047    11.00000   -1.50000
H13B  2    0.127305    0.817753    0.411866    11.00000   -1.50000
H13C  2    0.085046    0.970487    0.364385    11.00000   -1.50000
AFIX   0
C8    1    0.808740    0.135750    0.158903    11.00000    0.02420    0.02816 =
         0.03929    0.00095    0.00951    0.00069
AFIX  43
H8    2    0.887421    0.080672    0.107606    11.00000   -1.20000
AFIX   0
C18   1    0.849961    0.649114   -0.033983    11.00000    0.02626    0.04353 =
         0.04062   -0.00238   -0.00821   -0.00521
AFIX  43
H18   2    0.936406    0.634169   -0.098206    11.00000   -1.20000
AFIX   0
C9    1    0.842601    0.180536    0.250768    11.00000    0.01767    0.04654 =
         0.04148    0.01088   -0.00291    0.00117
AFIX  43
H9    2    0.944755    0.157334    0.260299    11.00000   -1.20000
AFIX   0
HKLF 4

REM  CVC613_0m_a.res in P-1
REM R1 =  0.0265 for    3128 Fo > 4sig(Fo)  and  0.0347 for all    3577 data
REM    248 parameters refined using      0 restraints

END

WGHT      0.0198      2.0290

REM Highest difference peak  0.700,  deepest hole -0.606,  1-sigma level  0.082
Q1    1   0.3368  0.5829  0.3605  11.00000  0.05    0.60
Q2    1   0.5394  0.7084  0.2087  11.00000  0.05    0.46
Q3    1   0.8919  0.6663 -0.0826  11.00000  0.05    0.39
Q4    1   0.9703  0.4895 -0.0240  11.00000  0.05    0.36
Q5    1   0.4287  0.5533  0.2748  11.00000  0.05    0.33
Q6    1   0.4913  0.3744  0.4803  11.00000  0.05    0.32
Q7    1   0.7158  0.8171  0.2165  11.00000  0.05    0.31
Q8    1   0.2644  0.6421  0.1977  11.00000  0.05    0.31
Q9    1   0.3700  0.6514  0.2610  11.00000  0.05    0.31
Q10   1   0.6046  0.2654  0.3173  11.00000  0.05    0.31
Q11   1   0.1438  0.4788  0.3639  11.00000  0.05    0.30
Q12   1   0.8702  0.6554  0.0036  11.00000  0.05    0.29
Q13   1   0.9724  0.1611  0.1057  11.00000  0.05    0.29
Q14   1   0.7678  0.7448  0.0887  11.00000  0.05    0.29
Q15   1   0.7786  0.6486 -0.0408  11.00000  0.05    0.29
Q16   1   0.3493  0.3247  0.4578  11.00000  0.05    0.28
Q17   1   0.8119  0.6038  0.0799  11.00000  0.05    0.28
Q18   1   0.8270  0.7509 -0.0195  11.00000  0.05    0.28
Q19   1   0.7537  0.2128  0.2959  11.00000  0.05    0.28
Q20   1   0.4530  0.7459  0.3635  11.00000  0.05    0.27
;
_shelx_res_checksum              4517

_shelx_hkl_file                  
;
   1   0   0   -7.20    1.00
  -2   0   0 4583.14  143.39
  -2   0   0 4491.45  143.19
  -2   0   0 4602.04  143.39
   2   0   0 4659.13  142.69
   2   0   0 4667.03  143.79
  -3   0   0   51.29    6.80
  -3   0   0   48.20    6.20
  -3   0   0   52.49    6.60
   3   0   0   58.39    5.60
   3   0   0   58.79    7.30
  -4   0   0  160.18   11.50
  -4   0   0  127.19   10.60
  -4   0   0  143.49   11.40
   4   0   0  165.58   10.70
   4   0   0  140.99   11.30
  -5   0   0  375.76   19.10
  -5   0   0  354.56   18.80
  -5   0   0  359.16   18.60
   5   0   0  367.76   17.50
   5   0   0  337.67   18.70
  -6   0   0   -7.40    5.50
  -6   0   0    1.40    6.20
   6   0   0    3.10    6.10
   6   0   0    2.80    5.80
  -7   0   0 2263.87   81.49
  -7   0   0 2234.28   80.69
  -7   0   0 2225.68   80.69
   7   0   0 2255.87   80.89
   7   0   0 2265.57   77.09
  -8   0   0 1023.70   44.80
  -8   0   0 1043.60   46.90
  -8   0   0 1039.10   45.60
   8   0   0 1032.10   40.90
   8   0   0  990.90   44.30
  -9   0   0  153.48   19.30
  -9   0   0   98.99   15.70
  -9   0   0  123.89   17.20
   9   0   0  124.79   17.40
   9   0   0  115.89   12.60
 -10   0   0   55.29   14.30
 -10   0   0   48.70   11.80
  10   0   0   39.60   10.90
  10   0   0   53.89   10.20
   9  -1   0  176.18   16.80
   9  -1   0  217.18   19.20
  -9   1   0  174.08   23.40
  -9   1   0  192.78   19.10
  -9   1   0  166.98   18.40
   8  -1   0  371.16   21.00
   8  -1   0  316.47   24.00
  -8   1   0  333.47   27.10
  -8   1   0  322.97   22.70
  -8   1   0  349.67   22.80
   7  -1   0 1883.91   65.79
   7  -1   0 1882.21   70.29
  -7   1   0 1809.92   69.19
  -7   1   0 1866.31   70.39
  -7   1   0 1890.91   69.09
   6  -1   0  216.18   14.80
   6  -1   0  204.18   17.60
  -6   1   0  209.18   17.40
  -6   1   0  209.98   15.80
  -6   1   0  225.38   16.50
   5  -1   0  136.39   13.20
   5  -1   0  143.89   10.30
  -5   1   0  141.19   11.60
  -5   1   0  121.09   13.50
  -5   1   0  132.19   12.40
   4  -1   0  181.88   11.30
   4  -1   0  166.08   12.40
  -4   1   0  190.58   13.20
  -4   1   0  169.28   12.90
  -4   1   0  170.98   11.20
   3  -1   0   24.20    5.00
   3  -1   0   28.40    4.20
  -3   1   0   37.10    6.00
  -3   1   0   31.80    5.30
  -3   1   0   42.70    6.90
   2  -1   0 1498.55   47.80
   2  -1   0 1515.75   49.40
  -2   1   0 1447.86   47.70
  -2   1   0 1454.45   48.80
  -2   1   0 1414.16   48.40
   1  -1   0  230.88   10.10
  -1   1   0  221.98    9.20
  -1   1   0  214.28    9.50
  -1  -1   0 2000.60   56.69
   1   1   0 1556.34   56.59
  -2  -1   0  146.39    7.90
  -2  -1   0  159.68    8.10
  -2  -1   0  160.28    9.00
   2   1   0  157.98    8.00
   2   1   0  143.79    7.70
  -3  -1   0  676.13   25.50
  -3  -1   0  673.03   25.40
  -3  -1   0  686.13   26.20
   3   1   0  692.73   25.80
   3   1   0  679.53   24.70
  -4  -1   0  375.96   17.70
  -4  -1   0  351.46   17.70
  -4  -1   0  360.66   18.10
   4   1   0  371.36   16.40
   4   1   0  363.46   17.80
  -5  -1   0  601.64   25.70
  -5  -1   0  564.54   25.50
  -5  -1   0  560.94   25.80
   5   1   0  591.04   25.80
   5   1   0  567.14   24.00
  -6  -1   0   75.59   12.00
  -6  -1   0   55.19    9.00
  -6  -1   0   77.19   10.50
   6   1   0   60.99    9.40
  -7  -1   0  464.85   24.90
  -7  -1   0  451.45   25.20
  -7  -1   0  493.35   26.00
   7   1   0  462.45   25.50
   7   1   0  488.55   23.60
  -8  -1   0  373.46   23.30
  -8  -1   0  386.16   25.60
  -8  -1   0  379.16   25.00
   8   1   0  373.16   24.10
   8   1   0  400.56   21.40
  -9  -1   0   12.90    9.10
  -9  -1   0   33.00   12.00
  -9  -1   0   22.80   10.80
   9   1   0   11.30    8.90
 -10  -1   0  124.89   17.50
 -10  -1   0  118.29   26.10
 -10  -1   0  145.29   20.10
  10   1   0  169.08   17.10
  10   1   0  116.19   19.30
   9  -2   0  114.69   18.00
   9  -2   0  118.69   16.10
  -9   2   0  187.58   22.20
  -9   2   0  148.69   20.30
  -9   2   0  169.38   18.50
   8  -2   0  -10.10    8.00
   8  -2   0   11.30    8.40
  -8   2   0   -5.90    9.20
  -8   2   0   12.50    8.70
  -8   2   0    7.90    8.70
   7  -2   0  102.69   13.30
   7  -2   0  119.89   15.60
  -7   2   0  126.99   15.90
  -7   2   0  130.99   15.60
  -7   2   0  107.49   14.10
   6  -2   0   20.80    7.40
   6  -2   0   31.10    8.20
  -6   2   0   26.70    7.70
  -6   2   0   35.40    7.60
  -6   2   0   28.10    8.10
   5  -2   0  257.37   14.20
  -5   2   0  229.48   15.80
  -5   2   0  221.48   14.10
  -5   2   0  209.28   14.90
   4  -2   0 2625.04   87.19
   4  -2   0 2635.34   83.59
  -4   2   0 2545.95   85.89
  -4   2   0 2444.56   84.99
  -4   2   0 2482.35   83.49
   3  -2   0  145.59   11.30
   3  -2   0  141.89    9.30
  -3   2   0  151.28   10.40
  -3   2   0  130.69    8.70
  -3   2   0  142.99   10.40
   2  -2   0 3890.21  122.09
  -2   2   0 3675.43  120.19
  -2   2   0 3817.72  118.89
  -2   2   0 3871.31  121.09
   1  -2   0  831.62   29.60
   1  -2   0  868.81   26.50
  -1   2   0  832.12   27.80
  -1   2   0  813.32   28.60
  -1   2   0  796.42   27.70
   0  -2   0  727.83   22.70
   0  -2   0  709.73   24.90
   0   2   0  677.03   22.00
   0   2   0  684.93   23.60
   0   2   0  672.63   23.70
  -1  -2   0  757.32   23.60
  -1  -2   0  759.62   25.80
   1   2   0  712.53   25.50
  -2  -2   0  124.79    6.60
  -2  -2   0  111.99    6.80
  -2  -2   0  129.59    8.30
   2   2   0  115.89    7.10
   2   2   0  116.39    6.90
  -3  -2   0 4244.18  136.79
  -3  -2   0 4469.95  136.69
  -3  -2   0 4398.86  138.49
   3   2   0 4326.67  136.99
   3   2   0 4296.47  136.79
  -4  -2   0 1129.99   41.70
  -4  -2   0 1134.29   40.00
  -4  -2   0 1105.09   40.30
   4   2   0 1102.29   40.30
   4   2   0 1092.29   39.30
  -5  -2   0 1181.38   45.60
  -5  -2   0 1182.68   44.40
  -5  -2   0 1213.58   44.00
   5   2   0 1183.88   44.20
   5   2   0 1219.98   43.10
  -6  -2   0  522.65   25.50
  -6  -2   0  505.15   24.50
  -6  -2   0  496.05   26.00
   6   2   0  511.15   22.90
  -7  -2   0   -8.40    5.80
  -7  -2   0   -9.80    6.60
  -7  -2   0   -5.40    6.50
   7   2   0   -5.60    4.70
   7   2   0   -4.00    6.30
  -8  -2   0   -9.70    6.70
  -8  -2   0    1.40    8.40
  -8  -2   0    4.10    7.90
   8   2   0    3.80    6.30
  -9  -2   0   -3.80    8.10
  -9  -2   0   -1.70    9.60
  -9  -2   0   11.50    9.50
   9   2   0   -3.90    8.60
   9   2   0    7.90    7.40
 -10  -2   0  169.98   22.20
 -10  -2   0  205.28   24.20
 -10  -2   0  196.18   18.80
  10   2   0  170.18   19.90
  10   2   0  188.18   16.60
   9  -3   0  150.38   19.50
   9  -3   0  123.09   19.60
  -9   3   0  142.29   20.20
  -9   3   0  185.28   23.50
  -9   3   0  145.49   18.70
   8  -3   0   -1.70    9.90
   8  -3   0   -2.20    9.90
  -8   3   0   12.50   10.50
  -8   3   0   20.00    9.70
  -8   3   0    6.20    9.10
   7  -3   0   -8.60    7.90
   7  -3   0   -5.30    7.00
  -7   3   0   -6.80    7.40
  -7   3   0    2.70    8.50
  -7   3   0    0.90    8.10
   6  -3   0   25.70    7.00
   6  -3   0   13.20    8.20
  -6   3   0   20.30    7.70
  -6   3   0    9.60    8.10
  -6   3   0   10.90    6.80
   5  -3   0 1344.87   52.39
   5  -3   0 1376.36   48.10
  -5   3   0 1227.38   49.70
  -5   3   0 1313.67   51.09
  -5   3   0 1324.07   47.70
   4  -3   0 3833.52  125.09
   4  -3   0 3918.51  121.29
  -4   3   0 3787.22  120.29
  -4   3   0 3572.14  124.29
  -4   3   0 3682.03  122.59
   3  -3   0  148.29   12.60
   3  -3   0  136.09    9.50
  -3   3   0  124.69   11.50
  -3   3   0  127.09    8.40
  -3   3   0  164.88   11.10
   2  -3   0  442.56   20.60
  -2   3   0  445.46   19.50
  -2   3   0  453.85   18.70
  -2   3   0  464.95   17.90
   1  -3   0 1353.36   47.80
   1  -3   0 1425.26   43.50
  -1   3   0 1341.17   44.80
  -1   3   0 1384.36   45.50
  -1   3   0 1372.86   46.50
   0  -3   0   81.29    4.90
   0  -3   0   83.29    7.60
   0   3   0   82.69    4.10
   0   3   0   78.99    6.20
   0   3   0   78.69    5.80
  -1  -3   0  207.48   11.80
  -1  -3   0  217.08   10.20
  -1  -3   0  212.58    6.90
   1   3   0  202.38   10.20
   1   3   0  214.08   10.20
  -2  -3   0 1949.01   63.49
  -2  -3   0 1970.40   64.69
  -2  -3   0 2004.30   61.69
   2   3   0 1958.60   64.19
   2   3   0 1897.41   63.79
  -3  -3   0 4323.37  132.39
  -3  -3   0 4092.89  133.39
  -3  -3   0 4325.27  135.39
   3   3   0 4187.28  133.99
   3   3   0 4170.48  133.69
  -4  -3   0 2923.51   91.99
  -4  -3   0 2763.62   92.59
  -4  -3   0 2782.52   94.49
   4   3   0 2796.72   92.49
   4   3   0 2897.21   92.89
  -5  -3   0  241.58   14.50
  -5  -3   0  231.28   15.60
  -5  -3   0  238.48   14.60
   5   3   0  215.78   13.50
   5   3   0  210.38   13.10
  -6  -3   0  790.32   34.90
  -6  -3   0  814.72   33.60
   6   3   0  694.43   41.60
   6   3   0  782.52   32.20
  -7  -3   0   15.90    7.00
  -7  -3   0   24.10    7.50
  -7  -3   0   17.30    7.90
   7   3   0   19.70    6.10
   7   3   0   22.10    7.00
  -8  -3   0   70.49   11.60
  -8  -3   0   73.99   11.50
  -8  -3   0   58.69   11.00
   8   3   0   67.79   10.60
   8   3   0   64.39   10.40
  -9  -3   0   28.50   11.00
  -9  -3   0   41.20   10.40
  -9  -3   0   23.90   10.20
   9   3   0   37.50    8.40
   9   3   0   46.80    8.50
 -10  -3   0  387.16   27.00
 -10  -3   0  341.47   27.40
 -10  -3   0  398.16   33.50
  10   3   0  369.56   22.70
  10   3   0  343.07   25.30
   8  -4   0   82.19   13.30
   8  -4   0   65.59   12.80
  -8   4   0  125.69   16.70
  -8   4   0   65.19   16.10
  -8   4   0   78.39   12.90
   7  -4   0   91.29   13.70
   7  -4   0   86.09   15.10
  -7   4   0   73.99   12.40
  -7   4   0   65.79   15.00
  -7   4   0   94.59   14.40
   6  -4   0  354.86   25.00
   6  -4   0  414.76   21.50
  -6   4   0  360.06   20.80
  -6   4   0  335.27   21.60
  -6   4   0  350.46   23.40
   5  -4   0  310.57   21.20
   5  -4   0  297.37   18.10
  -5   4   0  307.77   16.80
  -5   4   0  289.37   19.70
  -5   4   0  303.87   19.70
   4  -4   0 2192.48   78.89
   4  -4   0 2188.18   74.49
  -4   4   0 2197.18   77.09
  -4   4   0 2273.17   72.79
  -4   4   0 2148.58   75.49
   3  -4   0  634.24   28.80
  -3   4   0  596.54   25.50
  -3   4   0  617.24   26.80
  -3   4   0  641.44   23.00
   2  -4   0   33.60    7.00
  -2   4   0   42.70    7.00
  -2   4   0   53.39    6.30
  -2   4   0   48.10    5.80
   1  -4   0  217.88   13.80
   1  -4   0  211.58    8.50
  -1   4   0  226.88   10.50
  -1   4   0  193.68   11.40
  -1   4   0  199.68   10.80
   0  -4   0   21.70    5.30
   0  -4   0   31.10    3.90
   0   4   0   39.80    3.60
   0   4   0   36.30    5.20
   0   4   0   22.20    4.20
  -1  -4   0 1540.25   49.80
  -1  -4   0 1508.85   52.59
   1   4   0 1485.25   50.89
   1   4   0 1460.05   50.79
  -2  -4   0  398.56   19.00
  -2  -4   0  396.36   16.80
  -2  -4   0  404.26   13.80
  -2  -4   0  405.06   17.70
   2   4   0  386.56   17.60
  -3  -4   0 3340.97  103.19
  -3  -4   0 3320.97  107.29
  -3  -4   0 3232.28  105.39
   3   4   0 3218.88  105.89
   3   4   0 3279.97  106.39
  -4  -4   0  875.11   37.30
  -4  -4   0  930.11   32.80
  -4  -4   0  900.31   36.20
   4   4   0  918.31   34.90
   4   4   0  915.21   34.70
  -5  -4   0   57.79   10.50
  -5  -4   0   51.29    7.00
  -5  -4   0   57.49    8.50
   5   4   0   57.99    8.10
   5   4   0   60.39    8.20
  -6  -4   0  135.89   13.10
  -6  -4   0  132.59   10.70
  -6  -4   0  150.98   13.80
   6   4   0  135.19   12.00
   6   4   0  123.19   11.50
  -7  -4   0   54.89   10.70
  -7  -4   0   64.49   10.30
  -7  -4   0   57.09    8.80
   7   4   0   62.49   10.10
   7   4   0   63.89    9.90
  -8  -4   0  254.57   22.00
  -8  -4   0  215.98   20.30
  -8  -4   0  242.38   17.20
   8   4   0  255.57   19.30
   8   4   0  251.47   17.10
  -9  -4   0  143.09   16.30
  -9  -4   0   80.89   14.80
  -9  -4   0  121.09   18.60
   9   4   0   97.49   14.40
   9   4   0  146.49   14.80
 -10  -4   0   63.69   13.20
  10   4   0   51.89   11.20
   8  -5   0  139.69   22.30
   8  -5   0  169.28   22.90
  -8   5   0  146.29   17.90
  -8   5   0  118.99   17.70
  -8   5   0  101.99   18.60
   7  -5   0   69.19   12.80
   7  -5   0   55.39   12.40
  -7   5   0   61.49   10.70
  -7   5   0  120.49   18.90
  -7   5   0   71.39   12.20
   6  -5   0  678.83   36.10
  -6   5   0  685.13   35.70
  -6   5   0  751.52   30.80
  -6   5   0  706.23   34.60
   5  -5   0  129.29   15.20
   5  -5   0  137.09   14.10
  -5   5   0  130.19   14.90
  -5   5   0  133.39   12.30
  -5   5   0  133.49   14.20
   4  -5   0  458.95   25.90
   4  -5   0  480.55   22.40
  -4   5   0  490.75   20.20
  -4   5   0  436.16   24.20
   3  -5   0  462.35   25.90
  -3   5   0  446.96   22.70
  -3   5   0  467.45   20.50
  -3   5   0  446.66   21.40
  -3   5   0  490.35   18.40
   2  -5   0  809.12   35.10
  -2   5   0  811.72   30.60
  -2   5   0  851.71   31.50
  -2   5   0  826.32   33.10
   1  -5   0  903.01   37.30
   1  -5   0  969.00   30.60
  -1   5   0  899.91   34.90
  -1   5   0  927.31   34.10
  -1   5   0  908.61   31.80
   0  -5   0   28.00    6.90
   0  -5   0   31.40    4.90
   0   5   0   25.80    5.20
   0   5   0   30.90    5.20
   0   5   0   39.50    4.10
  -1  -5   0  594.74   22.60
  -1  -5   0  575.94   26.10
   1   5   0  582.34   24.00
   1   5   0  581.54   24.00
  -2  -5   0 2036.20   60.29
  -2  -5   0 1958.30   65.89
  -2  -5   0 1931.81   68.39
   2   5   0 1905.71   66.69
  -3  -5   0   -0.50    4.30
  -3  -5   0    5.00    2.40
  -3  -5   0   10.20    3.60
   3   5   0    8.90    4.40
  -4  -5   0  364.96   19.50
  -4  -5   0  384.06   15.50
  -4  -5   0  361.96   18.00
   4   5   0  348.77   18.00
   4   5   0  343.17   18.30
  -5  -5   0   21.90    7.10
  -5  -5   0   16.50    5.60
  -5  -5   0   25.30    5.30
   5   5   0   23.20    5.90
  -6  -5   0  581.24   29.30
  -6  -5   0  604.84   25.60
  -6  -5   0  591.34   28.00
   6   5   0  562.64   26.90
   6   5   0  591.94   28.10
  -7  -5   0  110.09   12.60
  -7  -5   0  102.29   14.80
  -7  -5   0   98.69   14.00
   7   5   0  100.59   11.80
   7   5   0   93.89   11.90
  -8  -5   0   92.69   12.20
  -8  -5   0   48.80   11.30
  -8  -5   0   58.29   11.40
   8   5   0   86.79   12.60
   8   5   0   72.09   11.90
  -9  -5   0  211.48   21.70
  -9  -5   0  245.08   17.00
  -9  -5   0  216.08   20.60
   9   5   0  222.18   18.20
   9   5   0  176.48   19.10
 -10  -5   0   19.30    9.60
 -10  -5   0   22.20   12.30
  10   5   0   13.00   10.40
  10   5   0   18.80    9.20
   7  -6   0   41.30   11.40
   7  -6   0   59.89   13.90
  -7   6   0   52.19   14.20
  -7   6   0   75.29   13.40
   6  -6   0  226.48   19.80
   6  -6   0  191.18   20.70
  -6   6   0  201.38   19.40
  -6   6   0  207.18   23.60
  -6   6   0  232.18   17.30
   5  -6   0  451.55   29.00
   5  -6   0  499.25   26.50
  -5   6   0  455.75   25.60
  -5   6   0  513.25   29.30
  -5   6   0  515.05   22.30
   4  -6   0   -2.80    7.30
  -4   6   0   -2.20    7.20
  -4   6   0    1.20    4.80
  -4   6   0   -5.40    6.50
   3  -6   0   28.20    8.40
  -3   6   0   32.60    6.40
  -3   6   0   37.50    8.20
  -3   6   0   35.80    4.90
  -3   6   0   33.20    6.70
   2  -6   0  190.78   17.60
  -2   6   0  180.58   11.30
  -2   6   0  188.78   12.20
  -2   6   0  157.48   14.00
   1  -6   0 2694.23   95.09
   1  -6   0 2849.91   84.69
  -1   6   0 2714.83   89.39
  -1   6   0 2468.95   93.49
  -1   6   0 2700.63   85.89
   0  -6   0  974.50   32.00
   0  -6   0  906.61   38.50
   0   6   0  912.51   35.40
   0   6   0  910.81   30.30
   0   6   0  905.01   36.10
  -1  -6   0  928.41   32.50
  -1  -6   0  905.21   37.30
   1   6   0  881.61   34.90
   1   6   0  850.01   34.30
  -2  -6   0  399.26   18.20
  -2  -6   0  409.46   21.50
   2   6   0  383.26   19.10
  -3  -6   0    4.30    3.80
  -3  -6   0    5.80    5.50
  -3  -6   0   18.80    5.50
   3   6   0    9.30    4.90
  -4  -6   0  288.17   20.40
  -4  -6   0  282.57   12.00
  -4  -6   0  272.47   15.70
   4   6   0  261.07   16.70
  -5  -6   0   -5.70    6.00
  -5  -6   0   -2.20    4.40
  -5  -6   0   -6.30    3.60
   5   6   0    6.00    4.80
  -6  -6   0 1872.81   64.59
  -6  -6   0 1844.72   70.49
  -6  -6   0 1948.41   68.79
   6   6   0 1925.61   68.99
   6   6   0 1884.81   68.79
  -7  -6   0 1139.29   46.10
  -7  -6   0 1108.99   42.00
  -7  -6   0 1022.70   46.80
   7   6   0 1078.09   44.90
   7   6   0 1093.79   45.40
  -8  -6   0    5.40    9.50
  -8  -6   0   21.90    7.50
  -8  -6   0   28.00    9.80
   8   6   0    3.90    7.90
   8   6   0   10.00    7.10
  -9  -6   0  523.85   32.40
  -9  -6   0  502.85   25.60
  -9  -6   0  504.25   32.70
   9   6   0  527.25   28.60
   9   6   0  452.35   29.10
   6  -7   0   23.40   11.40
   6  -7   0   32.50   10.40
  -6   7   0   36.90   10.50
  -6   7   0    7.70   11.80
  -6   7   0   21.40    9.40
   5  -7   0   68.29   12.90
   5  -7   0  103.79   15.10
  -5   7   0   73.69   12.90
  -5   7   0   86.79   11.50
  -5   7   0   64.29   10.20
   4  -7   0   -4.90    8.30
  -4   7   0  -14.80    8.10
  -4   7   0    0.80    5.20
  -4   7   0   -6.60    7.20
   3  -7   0  332.67   23.10
  -3   7   0  295.17   23.50
  -3   7   0  346.37   14.50
  -3   7   0  328.47   18.00
  -3   7   0  316.47   17.70
   2  -7   0   14.50    8.00
  -2   7   0   11.40    6.10
  -2   7   0   19.20    5.10
  -2   7   0   18.80    5.50
   1  -7   0 2439.66   72.79
   1  -7   0 2266.77   83.09
  -1   7   0 2305.77   73.89
  -1   7   0 2204.78   79.09
  -1   7   0 2201.08   79.19
   0  -7   0 2325.07   85.09
   0  -7   0 2500.55   76.49
   0   7   0 2288.97   81.39
   0   7   0 2321.07   80.99
   0   7   0 2404.36   74.29
  -1  -7   0    4.20    6.50
  -1  -7   0   -4.90    3.70
   1   7   0    4.80    4.30
   1   7   0   -5.00    4.90
  -2  -7   0 1106.09   45.50
  -2  -7   0 1114.19   40.60
   2   7   0 1075.29   42.90
  -3  -7   0  163.58   15.60
  -3  -7   0  182.78   13.40
  -3  -7   0  165.08   12.80
   3   7   0  185.28   13.80
  -4  -7   0  239.28   16.20
  -4  -7   0  251.27   15.70
  -4  -7   0  274.87   10.60
  -4  -7   0  244.78   19.30
   4   7   0  228.48   15.50
  -5  -7   0  151.88   13.30
  -5  -7   0  148.49    9.10
  -5  -7   0  132.39   13.60
   5   7   0  147.89   13.40
  -6  -7   0  139.19   15.50
  -6  -7   0  173.38   15.40
  -6  -7   0  169.48   11.80
   6   7   0  177.18   14.10
  -7  -7   0 1245.78   49.50
  -7  -7   0 1122.19   49.70
   7   7   0 1135.79   48.00
  -8  -7   0   43.20    7.70
  -8  -7   0   46.90   11.30
  -8  -7   0   26.00    9.90
   8   7   0   44.10    9.20
  -9  -7   0  285.67   24.20
  -9  -7   0  305.77   28.40
  -9  -7   0  318.97   20.30
   9   7   0  309.87   22.00
   9   7   0  299.17   22.10
   6  -8   0   41.30   14.60
   6  -8   0   63.29   12.90
  -6   8   0   60.79   14.10
  -6   8   0   64.29   12.50
   5  -8   0  117.99   17.90
   5  -8   0  137.39   22.60
  -5   8   0  132.99   21.20
  -5   8   0  143.89   16.50
   4  -8   0    2.40    9.60
  -4   8   0    9.70    7.80
  -4   8   0    3.50    8.20
   3  -8   0  311.17   24.20
  -3   8   0  378.86   14.30
  -3   8   0  322.17   18.80
  -3   8   0  344.37   20.20
  -3   8   0  347.17   23.70
   2  -8   0  394.26   26.30
  -2   8   0  416.66   21.10
  -2   8   0  398.46   18.80
  -2   8   0  401.16   24.00
   1  -8   0  161.98    8.30
   1  -8   0  143.19   15.70
  -1   8   0  149.49    9.80
  -1   8   0  139.59   13.90
  -1   8   0  155.28   12.70
   0  -8   0  564.54   21.30
   0  -8   0  503.55   29.00
   0   8   0  553.54   26.00
   0   8   0  554.04   18.50
   0   8   0  531.45   26.30
  -1  -8   0    2.40    6.70
  -1  -8   0   19.50    5.10
   1   8   0   11.80    5.40
   1   8   0   15.40    6.60
  -2  -8   0  868.51   33.10
  -2  -8   0  840.82   38.90
   2   8   0  793.42   35.10
  -3  -8   0  126.39   12.10
  -3  -8   0  124.49   13.00
  -3  -8   0   99.49   13.50
   3   8   0  104.69   12.00
  -4  -8   0  134.69   14.00
  -4  -8   0   90.29   11.80
  -4  -8   0  121.09   15.80
   4   8   0  106.49   12.50
  -5  -8   0  423.96   24.60
  -5  -8   0  431.26   23.70
  -5  -8   0  468.95   16.90
  -5  -8   0  409.76   27.50
   5   8   0  453.45   25.00
  -6  -8   0   28.70   10.00
  -6  -8   0   14.40   10.50
  -6  -8   0   22.50    5.40
  -6  -8   0   15.70    7.90
   6   8   0   16.30    7.60
  -7  -8   0  272.57   21.10
  -7  -8   0  280.57   16.30
  -7  -8   0  250.37   21.90
   7   8   0  247.38   19.50
  -8  -8   0   15.10    7.50
  -8  -8   0   15.70   11.00
  -8  -8   0    1.30   11.00
   8   8   0    9.20    8.00
   5  -9   0  779.52   45.50
   5  -9   0  884.91   41.50
  -5   9   0  874.51   42.20
  -5   9   0  851.51   38.40
   4  -9   0   49.40   13.10
  -4   9   0   59.19   12.80
  -4   9   0   96.99   14.30
   3  -9   0  272.47   23.60
  -3   9   0  225.78   16.80
  -3   9   0  209.88   20.50
   2  -9   0  339.37   25.80
  -2   9   0  354.66   21.80
  -2   9   0  396.26   25.40
  -2   9   0  371.86   18.30
   1  -9   0   43.70    5.90
   1  -9   0   38.80   10.60
  -1   9   0   31.60    8.80
  -1   9   0   29.90    8.60
   0  -9   0  178.98   10.60
   0  -9   0  174.78   18.10
   0   9   0  160.28   14.30
   0   9   0  167.38   17.00
  -1  -9   0  214.78   19.70
  -1  -9   0  249.78   13.90
   1   9   0  231.58   17.60
   1   9   0  221.88   16.80
  -2  -9   0 1535.25   53.59
  -2  -9   0 1453.85   61.19
   2   9   0 1476.55   57.59
  -3  -9   0  292.97   19.80
  -3  -9   0  309.97   18.20
  -3  -9   0  305.07   22.40
   3   9   0  299.47   20.10
  -4  -9   0   57.09    9.10
  -4  -9   0   38.80    8.40
  -4  -9   0   38.30   10.20
   4   9   0   52.09    9.50
  -5  -9   0  570.84   32.60
  -5  -9   0  559.84   28.40
  -5  -9   0  517.45   27.30
   5   9   0  540.75   29.30
  -6  -9   0  117.39   15.50
  -6  -9   0  103.49   15.00
  -6  -9   0  102.49   17.20
  -6  -9   0  111.09    8.50
   6   9   0  104.59   14.20
  -7  -9   0   -1.60    9.00
  -7  -9   0   -4.00    9.10
  -7  -9   0    5.00   11.40
  -7  -9   0   -5.00    6.10
   7   9   0   13.10    8.50
  -8  -9   0   -4.20    9.90
  -8  -9   0    2.90    7.70
  -8  -9   0   18.10   11.00
   8   9   0   -7.40    8.60
   3 -10   0   88.09   16.40
  -3  10   0  108.59   13.70
  -3  10   0  129.89   18.60
   2 -10   0  386.06   31.90
  -2  10   0  463.45   29.00
  -2  10   0  445.46   20.40
  -2  10   0  418.76   24.10
   1 -10   0    5.20   10.90
  -1  10   0   -9.20   10.40
  -1  10   0   -0.10    6.70
   0 -10   0   25.30   11.40
   0 -10   0   31.70    5.60
   0  10   0   32.00    7.90
   0  10   0   28.90    9.40
  -1 -10   0    3.80    6.40
  -1 -10   0    9.10    9.00
   1  10   0    7.90    6.60
   1  10   0   -7.10    7.70
  -2 -10   0  421.86   28.20
  -2 -10   0  445.16   21.80
   2  10   0  408.06   24.50
  -3 -10   0 1117.79   45.90
  -3 -10   0 1037.10   49.80
  -3 -10   0 1116.59   43.90
   3  10   0 1142.99   47.70
  -4 -10   0    0.10    7.10
  -4 -10   0    6.90    7.60
  -4 -10   0    2.30    9.60
   4  10   0    4.90    7.00
  -5 -10   0  501.95   28.00
  -5 -10   0  466.65   30.70
  -5 -10   0  554.44   29.30
   5  10   0  512.75   29.10
  -6 -10   0  114.29   18.50
  -6 -10   0  156.18   16.10
  -6 -10   0  161.78   19.00
   6  10   0  135.99   16.50
  -7 -10   0   19.20   11.00
  -7 -10   0  -10.40    9.60
  -7 -10   0   -3.00   10.30
   7  10   0   16.00    8.70
   2 -11   0  297.37   28.00
  -2  11   0  343.17   27.90
  -2  11   0  328.97   22.00
   1 -11   0   12.40   13.00
  -1  11   0    4.90   10.20
  -1  11   0   12.70    9.30
   0 -11   0   75.99   15.50
   0  11   0   68.49   11.40
   0  11   0  107.39   17.30
  -1 -11   0  244.78   23.60
  -1 -11   0  237.08   15.00
   1  11   0  206.68   20.60
   1  11   0  225.08   18.90
  -2 -11   0   -1.90    9.90
  -2 -11   0    2.50   11.40
   2  11   0   -0.40    7.40
  -3 -11   0  355.16   24.10
  -3 -11   0  338.97   20.70
  -3 -11   0  327.57   26.10
   3  11   0  340.97   23.80
  -4 -11   0   33.50   12.20
  -4 -11   0   37.90    9.60
  -4 -11   0   21.60    9.30
   4  11   0   27.70    9.00
  -5 -11   0  392.56   30.70
  -5 -11   0  402.46   25.50
  -5 -11   0  410.06   25.00
   5  11   0  422.36   26.70
   5  11  -1  -10.20    8.10
  -5 -11   1   -4.10   11.10
  -5 -11   1   -4.20    9.70
  -5 -11   1   14.40    8.70
   4  11  -1  161.28   18.00
  -4 -11   1  155.08   20.20
  -4 -11   1  143.59   16.90
  -4 -11   1  168.68   23.50
   3  11  -1  -13.20    7.80
  -3 -11   1   -5.50    9.90
  -3 -11   1   -6.00    7.90
  -3 -11   1   -4.70    9.10
   2  11  -1  244.88   20.10
  -2 -11   1  277.57   23.50
  -2 -11   1  250.57   25.80
   1  11  -1  277.77   23.50
   1  11  -1  254.67   21.20
  -1 -11   1  322.67   15.80
  -1 -11   1  290.47   25.60
   0  11  -1   21.00   10.70
   0  11  -1   30.60    8.90
   0 -11   1   12.10   11.60
  -1  11  -1  403.86   24.30
  -1  11  -1  369.36   26.70
   1 -11   1  354.16   29.00
   6  10  -1  161.68   15.70
  -6 -10   1  187.58   19.10
  -6 -10   1  138.19   16.00
  -6 -10   1  169.18   21.00
   5  10  -1   -6.10    7.70
  -5 -10   1   -7.90    9.70
  -5 -10   1   -3.10    8.90
  -5 -10   1    0.20    7.90
   4  10  -1  873.91   40.80
  -4 -10   1  862.61   37.20
  -4 -10   1  822.02   43.00
  -4 -10   1  891.51   40.00
   3  10  -1  319.37   21.80
  -3 -10   1  312.17   21.10
  -3 -10   1  326.97   20.20
  -3 -10   1  312.77   24.30
   2  10  -1  413.06   25.50
  -2 -10   1  437.96   21.10
  -2 -10   1  403.36   28.00
   1  10  -1   86.39   13.80
   1  10  -1  122.09   14.10
  -1 -10   1   77.79   13.90
   0  10  -1   13.90    9.60
   0  10  -1   12.30    7.60
   0 -10   1   16.80    4.50
   0 -10   1   13.30    9.90
  -1  10  -1  232.88   22.70
  -1  10  -1  232.78   17.90
   1 -10   1  198.28   21.60
  -2  10  -1  122.09   14.60
  -2  10  -1  126.39   18.00
   2 -10   1  123.99   19.80
  -3  10  -1  300.17   26.90
  -3  10  -1  338.87   18.90
   7   9  -1   10.90    8.60
  -7  -9   1   17.40    9.50
  -7  -9   1    9.40   12.90
  -7  -9   1   18.60    6.80
  -7  -9   1   20.60   10.30
   6   9  -1  239.08   19.40
  -6  -9   1  218.48   22.10
  -6  -9   1  268.27   14.10
  -6  -9   1  246.98   21.50
  -6  -9   1  231.18   19.30
   5   9  -1   -5.60    7.10
  -5  -9   1    2.30    8.70
  -5  -9   1    1.80    7.10
  -5  -9   1   -9.80    7.00
   4   9  -1  824.62   37.80
  -4  -9   1  810.92   35.80
  -4  -9   1  813.82   40.70
  -4  -9   1  868.71   37.00
   3   9  -1  746.73   34.70
  -3  -9   1  757.42   32.00
  -3  -9   1  751.32   38.80
  -3  -9   1  725.63   33.30
   2   9  -1   17.00    6.90
  -2  -9   1    8.70    8.70
  -2  -9   1   13.50    5.70
   1   9  -1  312.37   21.40
   1   9  -1  295.67   20.30
  -1  -9   1  321.17   23.10
  -1  -9   1  329.17   16.10
   0   9  -1   -1.30    6.10
   0   9  -1   -7.50    7.70
   0  -9   1    2.50    4.40
   0  -9   1    7.90    8.60
  -1   9  -1  641.64   21.20
  -1   9  -1  549.15   30.30
  -1   9  -1  559.64   28.90
   1  -9   1  547.25   32.30
  -2   9  -1  227.48   18.70
  -2   9  -1  226.78   16.90
  -2   9  -1  225.28   13.60
   2  -9   1  225.38   21.40
  -3   9  -1   49.10    9.00
  -3   9  -1   49.50   11.50
  -3   9  -1   52.99    8.50
   3  -9   1   51.59   12.10
  -4   9  -1  647.74   29.70
  -4   9  -1  703.03   37.50
   4  -9   1  632.84   38.00
  -5   9  -1  232.68   19.00
  -5   9  -1  210.18   26.80
   5  -9   1  211.08   24.90
   5  -9   1  269.67   22.50
   8   8  -1  159.18   19.60
  -8  -8   1  188.58   20.70
  -8  -8   1  193.18   15.50
  -8  -8   1  154.48   19.40
   7   8  -1   10.30    7.90
  -7  -8   1    9.90    9.00
  -7  -8   1    4.20    8.20
  -7  -8   1   16.00    6.90
   6   8  -1  599.54   30.80
  -6  -8   1  637.04   24.50
  -6  -8   1  578.54   31.10
  -6  -8   1  614.44   31.70
   5   8  -1  268.77   18.90
  -5  -8   1  261.77   17.70
  -5  -8   1  288.87   11.90
  -5  -8   1  260.17   18.10
  -5  -8   1  244.58   22.90
   4   8  -1   93.29   12.40
  -4  -8   1  117.09   14.80
  -4  -8   1   91.69   12.10
  -4  -8   1  109.79   12.40
   3   8  -1  749.33   33.70
  -3  -8   1  746.33   36.10
  -3  -8   1  710.13   34.60
  -3  -8   1  747.73   32.10
   2   8  -1  573.74   27.70
  -2  -8   1  535.65   29.70
  -2  -8   1  573.64   25.00
   1   8  -1  234.08   18.30
   1   8  -1  227.38   16.40
  -1  -8   1  254.57   13.50
  -1  -8   1  258.87   19.60
   0   8  -1  255.47   17.10
   0   8  -1  257.07   19.10
   0  -8   1  283.77   12.20
   0  -8   1  249.08   19.90
  -1   8  -1  451.95   23.80
  -1   8  -1  465.45   26.40
  -1   8  -1  477.35   18.10
   1  -8   1  501.35   16.30
   1  -8   1  465.05   27.50
  -2   8  -1  317.47   15.50
  -2   8  -1  302.87   20.70
  -2   8  -1  316.57   19.00
   2  -8   1  306.77   22.80
  -3   8  -1   79.49   11.80
  -3   8  -1   86.29   11.40
  -3   8  -1  100.39   11.40
   3  -8   1   89.09   15.50
  -4   8  -1  325.17   19.90
  -4   8  -1  302.77   23.30
   4  -8   1  319.87   25.30
  -5   8  -1  160.38   15.60
  -5   8  -1  146.89   19.50
   5  -8   1  136.79   19.80
   5  -8   1  160.88   20.70
  -6   8  -1   19.10    8.90
  -6   8  -1   11.10   12.40
   6  -8   1    2.80   12.00
   6  -8   1  -11.20   12.10
   9   7  -1    2.50   10.10
   9   7  -1   -4.20    7.80
  -9  -7   1   -2.20    8.60
  -9  -7   1    1.00   11.50
   8   7  -1  738.33   37.40
   8   7  -1  745.03   35.40
  -8  -7   1  760.22   32.20
  -8  -7   1  686.13   37.40
  -8  -7   1  748.23   37.30
   7   7  -1   51.89   10.70
   7   7  -1   45.30    8.90
  -7  -7   1   38.10   10.10
  -7  -7   1   46.70    7.70
  -7  -7   1   46.10    9.90
   6   7  -1  210.58   16.70
  -6  -7   1  203.58   17.70
  -6  -7   1  227.98   13.60
  -6  -7   1  207.18   16.20
   5   7  -1  181.18   15.10
  -5  -7   1  177.38   15.10
  -5  -7   1  194.58   16.80
  -5  -7   1  218.48   10.90
   4   7  -1   -1.90    5.00
  -4  -7   1    3.60    2.60
  -4  -7   1   -2.40    4.80
  -4  -7   1   -7.50    5.60
  -4  -7   1   -4.80    6.40
   3   7  -1 1229.48   47.60
  -3  -7   1 1194.78   45.90
  -3  -7   1 1266.97   50.49
  -3  -7   1 1204.68   45.90
   2   7  -1   30.90    6.90
  -2  -7   1   23.10    7.70
  -2  -7   1   14.00    5.00
   1   7  -1 1700.93   61.79
   1   7  -1 1638.44   61.69
  -1  -7   1 1809.82   57.69
  -1  -7   1 1667.43   64.79
   0   7  -1 1154.98   44.80
   0   7  -1 1131.69   45.40
   0  -7   1 1225.28   39.20
   0  -7   1 1135.79   48.00
  -1   7  -1   69.39   11.20
  -1   7  -1   62.09    9.80
  -1   7  -1   63.19    6.20
   1  -7   1   70.39   11.70
   1  -7   1   62.99    4.20
  -2   7  -1  752.42   32.60
  -2   7  -1  741.13   28.40
  -2   7  -1  758.92   33.70
   2  -7   1  764.82   36.50
  -3   7  -1   -3.50    4.90
  -3   7  -1   -5.90    6.20
  -3   7  -1   -7.10    4.80
   3  -7   1  -11.80    6.90
  -4   7  -1  400.46   22.10
  -4   7  -1  439.16   27.20
   4  -7   1  467.45   28.10
  -5   7  -1  242.68   17.90
  -5   7  -1  269.17   25.00
   5  -7   1  257.77   22.40
  -6   7  -1   59.49   13.10
  -6   7  -1  100.39   15.50
   6  -7   1   99.59   17.30
   6  -7   1   72.49   15.00
  -7   7  -1  508.75   30.70
  -7   7  -1  566.04   35.20
   7  -7   1  533.25   36.60
   7  -7   1  584.94   32.60
   9   6  -1   -6.40    9.80
   9   6  -1   10.80    7.70
  -9  -6   1   -9.50    7.90
  -9  -6   1   -4.30   10.50
  -9  -6   1   -7.90    9.60
   8   6  -1  612.34   30.10
   8   6  -1  557.24   31.10
  -8  -6   1  631.14   33.30
  -8  -6   1  607.74   34.20
  -8  -6   1  637.54   29.00
   7   6  -1  779.12   34.90
   7   6  -1  765.92   36.00
  -7  -6   1  796.42   36.90
  -7  -6   1  784.02   33.00
  -7  -6   1  744.33   37.70
   6   6  -1    3.40    5.60
   6   6  -1    5.10    5.70
  -6  -6   1    4.40    7.30
  -6  -6   1    0.50    5.50
  -6  -6   1    5.70    5.60
   5   6  -1  202.68   15.20
   5   6  -1  221.28   15.30
  -5  -6   1  227.58   16.80
  -5  -6   1  229.18   12.50
  -5  -6   1  241.08   15.70
   4   6  -1    4.40    5.10
  -4  -6   1    6.70    3.10
  -4  -6   1   -1.60    4.70
   3   6  -1  203.28   13.80
  -3  -6   1  202.38   16.00
  -3  -6   1  212.68    8.10
  -3  -6   1  198.98   13.20
  -3  -6   1  214.08   13.10
  -2  -6   1  232.78   23.40
  -2  -6   1  240.88   13.60
   1   6  -1  641.24   28.30
   1   6  -1  681.63   28.40
  -1  -6   1  651.43   31.30
  -1  -6   1  686.73   25.50
   0   6  -1 2451.05   84.69
   0   6  -1 2457.85   85.39
   0   6  -1 2740.73   77.89
   0  -6   1 2674.73   80.19
   0  -6   1 2216.68   99.39
  -1   6  -1  117.09    7.10
  -1   6  -1  122.79   10.10
  -1   6  -1  116.69   11.20
   1  -6   1  116.49    5.40
   1  -6   1  104.99   12.20
  -2   6  -1   67.79    8.70
  -2   6  -1   73.19    7.80
  -2   6  -1   71.49   10.00
   2  -6   1   76.99   12.80
  -3   6  -1  134.39   10.90
  -3   6  -1  129.49   13.20
   3  -6   1  126.79   15.30
  -4   6  -1   78.99   11.70
  -4   6  -1   89.89   11.00
  -4   6  -1   94.09    7.00
   4  -6   1  100.19   14.20
  -5   6  -1  421.66   26.10
  -5   6  -1  387.46   22.20
  -5   6  -1  442.26   19.70
   5  -6   1  413.66   25.10
   5  -6   1  417.76   26.60
  -6   6  -1   55.39   20.00
  -6   6  -1   74.89   11.50
  -6   6  -1   68.79   11.80
   6  -6   1   92.39   13.30
  -7   6  -1  633.34   28.00
  -7   6  -1  673.33   48.70
  -7   6  -1  561.54   30.90
   7  -6   1  528.45   33.90
   7  -6   1  628.04   32.40
   9   5  -1   -5.10    7.30
   9   5  -1  -10.80    9.30
  -9  -5   1   -2.30   11.30
  -9  -5   1   -2.20    8.10
  -9  -5   1  -17.70   10.30
   8   5  -1  184.38   16.00
   8   5  -1  197.08   17.60
  -8  -5   1  210.78   15.50
  -8  -5   1  201.58   21.80
  -8  -5   1  223.38   20.00
   7   5  -1  899.31   37.90
   7   5  -1  895.51   39.90
  -7  -5   1  911.91   39.70
  -7  -5   1  882.21   41.30
  -7  -5   1  927.51   37.30
   6   5  -1   19.70    6.70
   6   5  -1   31.00    6.60
  -6  -5   1   18.00    6.10
  -6  -5   1   25.50    8.00
  -6  -5   1   36.40    6.80
   5   5  -1  560.84   26.30
   5   5  -1  532.95   25.20
  -5  -5   1  547.75   25.40
  -5  -5   1  588.34   23.20
  -5  -5   1  528.35   27.20
   4   5  -1    3.90    3.70
   4   5  -1    8.80    5.20
  -4  -5   1    4.10    3.50
  -4  -5   1   -1.00    4.80
  -4  -5   1    2.50    3.40
   3   5  -1   36.30    6.50
  -3  -5   1   52.69    4.70
  -3  -5   1   55.99    8.40
  -3  -5   1   38.00    5.80
   2   5  -1  254.07   14.60
  -2  -5   1  270.57   14.30
  -2  -5   1  268.77   16.50
   1   5  -1   61.29    8.70
   1   5  -1   59.19    8.00
  -1  -5   1   60.19    9.60
  -1  -5   1   57.49    6.40
   0   5  -1 1320.47   48.30
   0   5  -1 1453.45   43.00
   0   5  -1 1316.07   48.90
   0  -5   1 1310.97   50.49
   0  -5   1 1421.86   44.60
  -1   5  -1 1291.67   42.70
  -1   5  -1 1281.87   46.10
  -1   5  -1 1223.48   46.60
   1  -5   1 1348.67   40.60
   1  -5   1 1302.67   49.20
  -2   5  -1  104.29    4.30
  -2   5  -1  110.39    7.90
  -2   5  -1   94.29    8.80
  -2   5  -1   77.59   11.00
   2  -5   1   85.59   10.80
  -3   5  -1  809.82   25.80
  -3   5  -1  745.93   32.50
  -3   5  -1  756.82   30.20
  -3   5  -1  776.22   30.70
   3  -5   1  748.13   34.30
  -4   5  -1  -11.40    6.00
  -4   5  -1    0.30    5.40
  -4   5  -1   -4.50    3.80
   4  -5   1    0.60    6.10
   4  -5   1   -9.10    5.90
  -5   5  -1  243.08   16.90
  -5   5  -1  241.58   18.80
  -5   5  -1  256.07   13.90
   5  -5   1  223.28   19.10
   5  -5   1  248.18   19.00
  -6   5  -1   48.40   11.10
  -6   5  -1   77.99   10.90
  -6   5  -1   58.99   10.60
   6  -5   1   79.79   12.30
   6  -5   1   52.59   11.30
  -7   5  -1  175.28   16.80
  -7   5  -1  188.38   17.10
  -7   5  -1  146.59   20.20
   7  -5   1  191.08   17.70
   7  -5   1  155.28   18.90
  -8   5  -1  358.36   25.70
  -8   5  -1  439.16   27.20
  -8   5  -1  443.76   34.80
   8  -5   1  435.06   28.90
   8  -5   1  428.46   26.80
   9   4  -1  232.78   17.10
   9   4  -1  192.38   20.10
  -9  -4   1  202.08   21.30
  -9  -4   1  223.78   19.30
  -9  -4   1  206.58   20.50
   8   4  -1   91.89   11.70
   8   4  -1   72.29   11.60
  -8  -4   1   81.69   13.10
  -8  -4   1   79.49   13.20
  -8  -4   1   82.79   11.90
   7   4  -1  303.37   19.90
   7   4  -1  331.77   18.70
  -7  -4   1  303.37   19.20
  -7  -4   1  358.06   23.10
  -7  -4   1  325.57   21.80
   6   4  -1    3.10    5.10
   6   4  -1   14.50    5.50
  -6  -4   1    3.00    5.60
  -6  -4   1    6.50    7.20
  -6  -4   1    8.70    8.20
   5   4  -1  482.65   33.10
   5   4  -1  556.04   24.60
  -5  -4   1  588.64   24.30
  -5  -4   1  584.84   25.70
  -5  -4   1  564.44   27.70
   4   4  -1 2115.09   72.19
   4   4  -1 2115.19   72.89
  -4  -4   1 2121.89   72.19
  -4  -4   1 2116.69   74.19
  -4  -4   1 2196.28   70.29
   3   4  -1  211.18   13.20
   3   4  -1  216.88   13.00
  -3  -4   1  234.28   10.50
  -3  -4   1  230.38   12.80
  -3  -4   1  220.28   13.70
   2   4  -1 1912.01   65.49
  -2  -4   1 1942.51   65.29
  -2  -4   1 1993.90   61.19
   1   4  -1  110.49    8.60
   1   4  -1  100.69    8.50
  -1  -4   1  117.69   10.20
  -1  -4   1  115.49    7.40
   0   4  -1  291.97    9.90
   0   4  -1  284.07   13.50
   0   4  -1  273.97   14.20
   0  -4   1  287.07   11.20
   0  -4   1  271.87   15.40
  -1   4  -1  921.51   33.80
  -1   4  -1  928.91   31.50
  -1   4  -1  867.11   34.20
   1  -4   1  974.90   29.10
   1  -4   1  943.71   36.40
  -2   4  -1  555.14   24.80
  -2   4  -1  619.84   19.10
  -2   4  -1  579.24   23.80
  -2   4  -1  568.24   22.60
   2  -4   1  576.04   26.30
  -3   4  -1 2201.18   75.39
  -3   4  -1 2335.37   71.89
   3  -4   1 2264.87   79.09
  -4   4  -1    2.70    3.50
  -4   4  -1   -8.20    4.90
  -4   4  -1    4.30    5.50
   4  -4   1   -4.80    5.50
   4  -4   1   -6.50    6.10
  -5   4  -1  427.26   19.50
  -5   4  -1  406.06   22.40
  -5   4  -1  416.06   24.50
   5  -4   1  456.55   25.50
   5  -4   1  486.85   23.60
  -6   4  -1  131.39   15.80
  -6   4  -1  102.09   14.20
  -6   4  -1  134.69   13.50
   6  -4   1  123.79   14.60
   6  -4   1  120.59   15.40
  -7   4  -1  123.69   18.90
  -7   4  -1  108.59   15.80
  -7   4  -1   95.29   12.80
   7  -4   1  123.29   16.60
   7  -4   1  103.49   15.60
  -8   4  -1  218.08   19.70
  -8   4  -1  208.48   23.30
  -8   4  -1  219.58   19.70
   8  -4   1  250.17   20.20
   8  -4   1  192.18   22.40
  10   3  -1    2.80   10.40
  10   3  -1   -6.10    7.70
 -10  -3   1  -12.10    9.90
 -10  -3   1   -9.80   13.70
   9   3  -1  286.67   18.20
   9   3  -1  278.17   21.50
  -9  -3   1  311.67   22.60
  -9  -3   1  228.28   22.50
  -9  -3   1  261.97   23.10
   8   3  -1   20.40    7.40
   8   3  -1    5.10    7.40
  -8  -3   1    9.10    9.40
  -8  -3   1   12.00    9.20
  -8  -3   1    3.70    8.00
   7   3  -1   25.70    6.90
   7   3  -1   27.70    7.40
  -7  -3   1   36.90    7.90
  -7  -3   1   26.60    8.90
  -7  -3   1   24.90    9.00
   6   3  -1  137.19   14.40
   6   3  -1  149.39   11.90
  -6  -3   1  139.99   12.80
  -6  -3   1  134.19   13.80
  -6  -3   1  149.29   13.80
   5   3  -1  588.04   24.50
   5   3  -1  584.34   26.00
  -5  -3   1  585.84   25.20
  -5  -3   1  566.84   25.40
   4   3  -1 4024.20  129.29
   4   3  -1 4078.59  128.09
  -4  -3   1 3913.11  130.19
  -4  -3   1 4070.09  127.49
  -4  -3   1 3883.41  129.09
   3   3  -1  176.88   10.60
   3   3  -1  174.28   11.10
  -3  -3   1  178.88   12.20
  -3  -3   1  193.68   10.00
  -3  -3   1  162.88   10.50
   2   3  -1 1554.54   53.19
   2   3  -1 1585.14   52.99
  -2  -3   1 1604.94   50.59
  -2  -3   1 1607.64   53.59
  -2  -3   1 1562.74   52.59
   1   3  -1   87.19    7.20
   1   3  -1   88.19    6.90
  -1  -3   1   93.79    3.80
  -1  -3   1  101.39    8.60
  -1  -3   1  106.09    7.00
   0   3  -1 1171.18   40.80
   0   3  -1 1137.29   40.10
   0   3  -1 1253.97   37.10
   0  -3   1 1164.28   41.80
   0  -3   1 1186.88   38.00
  -1   3  -1  122.49    7.90
  -1   3  -1  118.99    8.40
  -1   3  -1  132.29    7.00
   1  -3   1  121.29    9.40
  -2   3  -1  498.75   16.50
  -2   3  -1  485.55   19.50
  -2   3  -1  456.95   20.50
  -2   3  -1  495.75   19.70
   2  -3   1  490.65   21.80
  -3   3  -1 2893.71   98.69
  -3   3  -1 2914.11   97.09
  -3   3  -1 3065.39   94.29
   3  -3   1 3042.20   97.79
   3  -3   1 3032.90   99.69
  -4   3  -1  692.33   30.80
  -4   3  -1  694.23   29.50
  -4   3  -1  744.43   27.30
   4  -3   1  756.22   31.90
   4  -3   1  766.62   30.20
  -5   3  -1 1056.19   42.20
  -5   3  -1 1057.19   44.00
  -5   3  -1 1088.19   39.80
   5  -3   1 1114.89   42.00
   5  -3   1 1115.99   44.60
  -6   3  -1  236.98   18.60
  -6   3  -1  219.28   16.40
  -6   3  -1  248.08   15.70
   6  -3   1  241.18   15.90
   6  -3   1  243.38   17.90
  -7   3  -1  104.39   15.60
  -7   3  -1  111.69   14.10
  -7   3  -1  101.29   14.00
   7  -3   1  110.59   15.20
   7  -3   1  107.89   13.30
  -8   3  -1  112.09   15.30
  -8   3  -1   89.49   14.40
  -8   3  -1  138.19   15.80
   8  -3   1  135.19   16.40
   8  -3   1  105.99   18.40
  -9   3  -1    2.60   12.00
  -9   3  -1    4.40   10.70
  -9   3  -1    0.30   12.50
   9  -3   1    8.80    9.80
   9  -3   1    1.00   10.50
  10   2  -1    5.30    9.90
  10   2  -1   -1.10    8.60
 -10  -2   1  -22.20   11.60
 -10  -2   1   -4.90   10.40
   9   2  -1   88.59   11.20
   9   2  -1   45.50   10.30
  -9  -2   1   65.89   12.80
  -9  -2   1   62.79   12.70
  -9  -2   1   63.29   12.10
   8   2  -1   52.19    8.20
   8   2  -1   57.09   11.50
  -8  -2   1   50.69   11.80
  -8  -2   1   49.30   10.90
  -8  -2   1   61.19   10.60
   7   2  -1   31.20   10.80
   7   2  -1   19.10    7.10
  -7  -2   1   30.10    8.40
  -7  -2   1   28.80    8.90
  -7  -2   1   25.80    7.80
   6   2  -1  716.73   32.80
   6   2  -1  740.93   29.80
  -6  -2   1  753.72   32.90
  -6  -2   1  751.02   34.10
  -6  -2   1  788.12   32.60
   5   2  -1  421.96   18.90
   5   2  -1  421.16   21.10
  -5  -2   1  426.26   22.30
  -5  -2   1  418.26   20.40
  -5  -2   1  424.66   21.00
   4   2  -1 3443.16  111.19
   4   2  -1 3364.06  108.99
  -4  -2   1 3493.75  110.69
  -4  -2   1 3302.77  111.79
  -4  -2   1 3430.46  109.99
   3   2  -1   14.90    3.60
   3   2  -1   17.40    4.40
  -3  -2   1   18.80    3.90
  -3  -2   1   19.00    5.00
  -3  -2   1    9.60    3.20
   2   2  -1 2514.95   80.09
   2   2  -1 2546.95   80.69
  -2  -2   1 2498.75   79.09
  -2  -2   1 2514.65   81.09
  -2  -2   1 2466.15   79.99
   1   2  -1 2982.30   94.59
   1   2  -1 3078.69   94.59
  -1  -2   1 2935.21   92.39
  -1  -2   1 2994.90   94.29
   0   2  -1  206.18    9.70
   0   2  -1  201.28   10.00
   0   2  -1  222.98    7.60
   0  -2   1  214.98   11.20
   0  -2   1  218.18    8.30
  -1   2  -1 4943.31  156.98
  -1   2  -1 4878.71  156.38
  -1   2  -1 5096.99  155.68
   1  -2   1 5202.88  157.78
  -2   2  -1  990.60   35.70
  -2   2  -1 1037.30   32.80
  -2   2  -1 1011.10   34.90
   2  -2   1  993.70   36.20
  -3   2  -1 2069.29   70.09
  -3   2  -1 2055.89   70.99
  -3   2  -1 2148.09   68.19
   3  -2   1 2151.08   71.49
   3  -2   1 2160.88   70.29
  -4   2  -1 1854.31   65.79
  -4   2  -1 1825.02   64.79
  -4   2  -1 1939.11   63.09
   4  -2   1 1908.31   64.39
   4  -2   1 1917.31   66.19
  -5   2  -1   29.20    6.40
  -5   2  -1   23.40    6.20
   5  -2   1   32.40    7.30
   5  -2   1   25.50    6.70
  -6   2  -1  426.16   21.90
  -6   2  -1  407.96   22.70
  -6   2  -1  467.35   25.20
   6  -2   1  452.25   25.40
   6  -2   1  463.15   22.90
  -7   2  -1    9.80    9.40
  -7   2  -1   13.60    7.90
  -7   2  -1    0.60    7.20
   7  -2   1   15.00    8.60
   7  -2   1    7.50    7.00
  -8   2  -1  148.39   15.70
  -8   2  -1  152.88   14.80
  -8   2  -1  128.19   18.60
   8  -2   1  127.59   18.10
   8  -2   1  156.88   15.40
  -9   2  -1   17.80   11.90
  -9   2  -1   46.30   11.10
  -9   2  -1   28.50   12.00
   9  -2   1   39.20   10.00
   9  -2   1   22.80    9.40
  10   1  -1    4.10   11.10
  10   1  -1   25.90    9.00
 -10  -1   1  -17.00   11.90
 -10  -1   1    8.50   11.00
   9   1  -1  311.37   18.70
   9   1  -1  301.17   22.40
  -9  -1   1  294.07   24.10
  -9  -1   1  288.17   22.20
  -9  -1   1  326.97   26.30
   8   1  -1  509.85   24.30
   8   1  -1  496.65   28.20
  -8  -1   1  500.25   27.90
  -8  -1   1  520.85   29.50
  -8  -1   1  521.55   30.60
   7   1  -1  181.78   17.20
   7   1  -1  198.88   13.80
  -7  -1   1  196.38   16.40
  -7  -1   1  178.48   16.50
  -7  -1   1  204.18   17.80
   6   1  -1  884.11   34.10
   6   1  -1  888.31   38.20
  -6  -1   1  946.71   38.50
  -6  -1   1  891.61   38.60
  -6  -1   1  918.11   38.10
   5   1  -1   65.49   10.40
   5   1  -1   62.79    7.20
  -5  -1   1   70.79    9.60
  -5  -1   1   78.59   10.10
  -5  -1   1   51.69    8.00
   4   1  -1  673.13   27.80
   4   1  -1  655.63   24.70
  -4  -1   1  680.53   27.00
  -4  -1   1  648.84   27.70
  -4  -1   1  674.53   27.20
   3   1  -1  569.44   20.90
   3   1  -1  592.74   23.20
  -3  -1   1  557.44   22.20
  -3  -1   1  579.94   22.30
  -3  -1   1  566.64   23.30
   2   1  -1 1418.56   45.80
   2   1  -1 1367.86   44.30
  -2  -1   1 1359.96   45.90
  -2  -1   1 1337.07   44.80
  -2  -1   1 1347.37   44.80
   1   1  -1 1119.79   36.00
   1   1  -1 1113.19   36.50
  -1  -1   1 1120.19   36.60
  -1  -1   1 1107.29   35.60
  -1  -1   1 1103.99   36.10
   0   1  -1   21.20    2.20
  -1   1  -1 1598.24   51.59
  -1   1  -1 1587.64   51.89
  -1   1  -1 1655.83   51.39
   1  -1   1 1604.84   51.89
  -2   1  -1  355.16   13.20
  -2   1  -1  340.17   14.20
  -2   1  -1  330.07   14.50
   2  -1   1  341.77   14.40
   2  -1   1  350.16   14.60
  -3   1  -1 1496.65   50.09
  -3   1  -1 1513.35   51.89
  -3   1  -1 1484.15   51.29
   3  -1   1 1551.24   51.89
   3  -1   1 1519.15   51.19
  -4   1  -1  318.57   17.70
  -4   1  -1  319.27   17.10
  -4   1  -1  337.67   15.80
   4  -1   1  342.17   17.70
   4  -1   1  351.06   17.00
  -5   1  -1   19.90    5.80
  -5   1  -1   24.20    6.40
  -5   1  -1   18.90    5.80
   5  -1   1   19.80    6.00
   5  -1   1   15.60    5.40
  -6   1  -1  783.72   35.00
  -6   1  -1  801.32   33.50
  -6   1  -1  777.62   33.90
   6  -1   1  785.72   35.10
   6  -1   1  807.02   33.00
  -7   1  -1  201.38   16.20
  -7   1  -1  194.18   17.90
  -7   1  -1  172.28   17.20
   7  -1   1  192.58   16.80
  -8   1  -1  394.56   23.90
  -8   1  -1  399.36   23.20
  -8   1  -1  363.66   26.60
   8  -1   1  380.26   24.90
   8  -1   1  404.96   23.90
  -9   1  -1  152.28   20.10
  -9   1  -1  140.29   16.90
  -9   1  -1  163.08   19.50
   9  -1   1  115.39   18.00
   9  -1   1  163.98   17.60
 -10   1  -1    9.40   11.00
 -10   1  -1   32.60   12.70
  10  -1   1    5.70   10.90
  10  -1   1   15.90   10.10
   9   0  -1  355.06   19.80
   9   0  -1  310.37   24.80
  -9   0   1  314.07   24.10
  -9   0   1  324.87   25.00
  -9   0   1  335.47   25.00
   8   0  -1  708.23   35.50
  -8   0   1  749.23   36.20
  -8   0   1  726.23   36.60
  -8   0   1  747.53   37.50
   7   0  -1   12.00    6.70
   7   0  -1    4.70    5.00
  -7   0   1    8.80    7.20
  -7   0   1    4.20    8.00
  -7   0   1   -3.30    6.80
   6   0  -1  553.04   23.20
   6   0  -1  553.64   27.70
  -6   0   1  574.04   27.20
  -6   0   1  546.45   27.50
  -6   0   1  545.15   26.90
   5   0  -1  106.79    8.60
   5   0  -1  115.89   11.30
  -5   0   1   97.09   10.90
  -5   0   1  111.09   10.90
  -5   0   1  105.99   10.70
   4   0  -1   79.29    9.70
   4   0  -1   75.09    7.10
  -4   0   1   77.99    9.50
  -4   0   1   80.19    9.80
  -4   0   1   71.99    8.70
   3   0  -1  307.47   15.30
   3   0  -1  308.77   12.50
  -3   0   1  296.27   14.60
  -3   0   1  315.67   14.50
  -3   0   1  292.07   14.30
   2   0  -1   13.20    2.30
   2   0  -1   13.20    3.40
  -2   0   1   17.70    3.10
  -2   0   1   16.10    3.00
  -2   0   1   15.10    3.40
   1   0  -1 6101.79  183.18
  -1   0   1 5928.81  182.58
  -1   0   1 5753.62  182.18
   1   0   1 1880.31   58.29
  -2   0  -1  155.48    7.90
  -2   0  -1  141.89    8.10
  -2   0  -1  137.69    8.20
   2   0   1  152.98    7.80
   2   0   1  142.89    8.30
  -3   0  -1    5.00    3.50
  -3   0  -1    4.10    3.80
  -3   0  -1    5.30    3.20
   3   0   1    2.40    2.90
   3   0   1    0.70    3.30
  -4   0  -1  593.64   24.90
  -4   0  -1  624.34   25.10
  -4   0  -1  596.84   25.50
   4   0   1  598.84   24.50
   4   0   1  593.34   24.80
  -5   0  -1   24.90    6.10
  -5   0  -1   29.50    6.70
  -5   0  -1   37.60    7.40
   5   0   1   29.50    6.30
   5   0   1   27.30    6.70
  -6   0  -1 1440.56   54.29
  -6   0  -1 1433.56   54.69
  -6   0  -1 1454.05   55.49
   6   0   1 1546.35   53.69
   6   0   1 1484.05   54.49
  -7   0  -1  744.23   34.50
  -7   0  -1  816.62   36.20
  -7   0  -1  776.12   35.20
   7   0   1  787.42   34.80
  -8   0  -1    9.90    7.80
  -8   0  -1    6.90    7.50
  -8   0  -1   22.10    8.30
   8   0   1   29.50    8.20
   8   0   1    2.30    8.20
  -9   0  -1  345.47   24.80
  -9   0  -1  288.97   21.90
  -9   0  -1  306.27   24.40
   9   0   1  298.97   19.90
   9   0   1  275.37   20.40
 -10   0  -1  -26.50   13.30
 -10   0  -1   -0.30   10.50
 -10   0  -1    4.30   12.20
  10   0   1  -11.20    8.50
  10   0   1    6.00   10.20
   9  -1  -1  158.28   18.10
   9  -1  -1  152.78   15.80
  -9   1   1  125.69   17.50
  -9   1   1  156.48   18.80
  -9   1   1  170.38   21.00
   8  -1  -1  620.24   29.50
   8  -1  -1  549.05   32.30
  -8   1   1  606.44   34.50
  -8   1   1  571.04   31.60
  -8   1   1  578.14   31.60
   7  -1  -1   19.20    6.30
   7  -1  -1   21.70    8.00
  -7   1   1   24.10    8.60
  -7   1   1   33.40    8.70
  -7   1   1   26.40    9.40
   6  -1  -1  315.77   20.10
   6  -1  -1  327.57   16.70
  -6   1   1  311.97   19.40
  -6   1   1  340.67   20.10
  -6   1   1  321.17   20.20
   5  -1  -1  124.49   19.30
   5  -1  -1  121.09    9.60
  -5   1   1  125.49   12.30
  -5   1   1  132.29   12.30
  -5   1   1  123.39   11.80
   4  -1  -1  170.18    9.30
   4  -1  -1  150.88   13.40
  -4   1   1  138.49   10.90
  -4   1   1  128.79   11.70
  -4   1   1  146.19   11.80
   3  -1  -1  574.84   24.00
   3  -1  -1  571.14   20.40
  -3   1   1  513.75   22.40
  -3   1   1  564.04   22.60
  -3   1   1  547.85   22.20
   2  -1  -1  189.48   11.10
   2  -1  -1  197.88    8.10
  -2   1   1  194.58   10.10
  -2   1   1  188.88   10.10
   1  -1  -1 4309.47  132.69
   1  -1  -1 4246.38  131.19
  -1   1   1 4175.88  131.69
  -1   1   1 4236.48  131.39
  -1  -1  -1 1001.70   29.50
  -1  -1  -1  951.30   30.10
   1   1   1  784.02   29.50
  -2  -1  -1 1139.69   38.50
  -2  -1  -1 1088.69   37.50
  -2  -1  -1 1156.28   37.80
   2   1   1 1136.69   36.80
   2   1   1 1157.58   38.20
  -3  -1  -1    4.10    2.90
  -3  -1  -1    6.80    3.60
  -3  -1  -1    1.10    3.40
   3   1   1    5.20    2.80
   3   1   1    3.30    3.50
  -4  -1  -1  401.06   18.60
  -4  -1  -1  393.36   18.60
  -4  -1  -1  422.46   19.30
   4   1   1  386.46   18.20
   4   1   1  415.26   18.50
  -5  -1  -1  170.38   12.60
  -5  -1  -1  175.98   13.00
   5   1   1  196.58   12.70
   5   1   1  173.98   12.40
  -6  -1  -1  480.35   23.40
  -6  -1  -1  477.85   24.10
   6   1   1  465.05   22.70
   6   1   1  478.35   22.60
  -7  -1  -1 1709.93   62.69
  -7  -1  -1 1615.94   61.39
  -7  -1  -1 1663.93   62.29
   7   1   1 1687.23   61.49
   7   1   1 1591.64   64.19
  -8  -1  -1  116.69   14.80
  -8  -1  -1   98.99   14.30
  -8  -1  -1  113.79   14.10
   8   1   1  107.49   14.10
   8   1   1  115.29   12.90
  -9  -1  -1  255.47   21.50
  -9  -1  -1  306.57   23.90
  -9  -1  -1  271.77   20.70
   9   1   1  266.87   19.40
   9   1   1  297.97   20.20
 -10  -1  -1   68.69   14.30
 -10  -1  -1   62.09   13.20
 -10  -1  -1  107.59   16.10
  10   1   1   58.79   10.50
  10   1   1   35.60   10.70
   9  -2  -1  -15.20    9.90
   9  -2  -1  -16.30    9.30
  -9   2   1  -14.00   13.20
  -9   2   1   -8.70   10.60
  -9   2   1  -18.40   11.40
   8  -2  -1  653.63   29.20
   8  -2  -1  628.84   34.30
  -8   2   1  638.74   34.50
  -8   2   1  655.03   34.50
  -8   2   1  667.53   36.90
   7  -2  -1   10.70    6.90
  -7   2   1    9.70    8.30
  -7   2   1   13.70    8.80
  -7   2   1   17.60    8.70
   6  -2  -1  785.32   29.90
   6  -2  -1  728.43   34.50
  -6   2   1  706.53   33.50
  -6   2   1  709.93   32.10
  -6   2   1  742.73   34.20
   5  -2  -1  294.07   19.30
   5  -2  -1  289.87   14.80
  -5   2   1  297.77   18.40
  -5   2   1  292.07   17.90
  -5   2   1  318.77   17.70
   4  -2  -1   24.80    4.70
   4  -2  -1   17.90    6.30
  -4   2   1   25.80    5.30
  -4   2   1   14.40    6.20
  -4   2   1   14.10    5.00
   3  -2  -1 1499.35   53.89
   3  -2  -1 1581.14   49.90
  -3   2   1 1497.85   52.19
  -3   2   1 1449.85   52.09
  -3   2   1 1495.75   51.29
   2  -2  -1   62.19    5.20
   2  -2  -1   70.79    7.60
  -2   2   1   66.49    6.40
  -2   2   1   56.59    6.60
   1  -2  -1 1750.52   54.89
   1  -2  -1 1728.93   57.19
  -1   2   1 1750.12   54.39
  -1   2   1 1702.83   55.39
  -1   2   1 1690.63   55.59
   0  -2  -1  783.82   25.40
   0  -2  -1  749.23   26.60
   0   2   1  738.03   25.10
   0   2   1  779.82   25.10
   0   2   1  756.62   25.20
  -1  -2  -1  291.07   12.10
  -1  -2  -1  291.37   10.80
  -1  -2  -1  306.87   12.30
  -1  -2  -1  292.47   10.60
   1   2   1  282.27   11.80
  -2  -2  -1 2386.56   74.99
  -2  -2  -1 2343.37   73.09
  -2  -2  -1 2264.37   73.19
   2   2   1 2281.97   74.09
   2   2   1 2270.17   72.99
  -3  -2  -1    5.00    2.60
  -3  -2  -1    4.80    3.00
  -3  -2  -1   -1.50    3.50
   3   2   1    3.30    2.10
   3   2   1    1.30    3.10
  -4  -2  -1  316.47   16.00
  -4  -2  -1  331.87   16.10
  -4  -2  -1  323.07   17.20
   4   2   1  326.07   16.10
   4   2   1  323.07   15.30
  -5  -2  -1  143.49   11.90
  -5  -2  -1  120.89   10.10
   5   2   1  113.99   10.60
   5   2   1  107.29    9.20
  -6  -2  -1    7.00    5.80
  -6  -2  -1   -3.90    5.80
  -6  -2  -1    6.00    6.30
   6   2   1    4.50    4.90
   6   2   1   -2.00    5.00
  -7  -2  -1  630.34   30.50
  -7  -2  -1  640.14   30.60
  -7  -2  -1  603.34   28.80
   7   2   1  652.73   29.20
   7   2   1  615.84   29.40
  -8  -2  -1   -1.80    8.90
  -8  -2  -1    1.10    7.00
  -8  -2  -1    8.40    7.10
   8   2   1    7.80    6.90
   8   2   1   -4.80    6.70
  -9  -2  -1  258.07   21.10
  -9  -2  -1  223.48   18.70
  -9  -2  -1  240.38   21.20
   9   2   1  226.88   17.40
   9   2   1  201.28   19.20
 -10  -2  -1  108.39   17.90
 -10  -2  -1   92.09   15.90
 -10  -2  -1   90.49   14.20
  10   2   1  106.49   14.40
   9  -3  -1   -7.20   10.50
   9  -3  -1   -4.20   11.10
  -9   3   1  -13.20   11.50
  -9   3   1   14.70   12.60
  -9   3   1   16.70   12.90
   8  -3  -1   25.40   10.70
   8  -3  -1   41.30   10.10
  -8   3   1   20.30   10.80
  -8   3   1   29.30   10.60
  -8   3   1   40.60   11.90
   7  -3  -1   93.79   12.80
   7  -3  -1  102.09   15.50
  -7   3   1   92.39   15.40
  -7   3   1   92.79   14.80
  -7   3   1   96.99   14.40
   6  -3  -1  351.36   18.10
   6  -3  -1  297.57   21.60
  -6   3   1  313.37   20.90
  -6   3   1  330.97   21.30
  -6   3   1  328.67   20.00
   5  -3  -1 2004.60   73.99
   5  -3  -1 2106.59   67.99
  -5   3   1 1976.70   72.09
  -5   3   1 1956.00   71.69
  -5   3   1 2019.30   69.99
   4  -3  -1   68.49    8.10
  -4   3   1   75.29    9.80
  -4   3   1   62.39    8.60
   3  -3  -1 1213.68   38.90
   3  -3  -1 1083.79   42.80
  -3   3   1 1085.39   40.70
  -3   3   1 1085.89   40.80
   2  -3  -1  635.74   27.20
   2  -3  -1  659.43   23.20
  -2   3   1  670.23   23.20
  -2   3   1  646.54   24.90
  -2   3   1  650.33   25.30
   1  -3  -1   27.70    3.60
   1  -3  -1   22.00    4.60
  -1   3   1   26.30    4.20
  -1   3   1   19.10    3.40
  -1   3   1   25.70    3.60
   0  -3  -1 1150.98   37.80
   0  -3  -1 1150.58   40.20
   0   3   1 1142.19   38.30
   0   3   1 1134.79   38.30
   0   3   1 1180.28   37.40
  -1  -3  -1   19.10    3.60
  -1  -3  -1   21.40    2.50
  -1  -3  -1   25.10    4.20
   1   3   1   26.90    4.40
   1   3   1   20.00    3.50
  -2  -3  -1 1866.41   60.79
  -2  -3  -1 1811.32   58.49
  -2  -3  -1 1818.62   58.99
   2   3   1 1812.72   60.09
  -3  -3  -1 2232.88   70.39
  -3  -3  -1 2192.78   71.09
  -3  -3  -1 2232.48   73.29
   3   3   1 2141.49   70.79
   3   3   1 2130.89   71.89
  -4  -3  -1   18.30    4.90
  -4  -3  -1    6.30    5.70
  -4  -3  -1   16.50    4.60
   4   3   1   17.80    4.40
   4   3   1    8.20    4.40
  -5  -3  -1 1544.15   53.39
  -5  -3  -1 1539.05   55.89
  -5  -3  -1 1516.15   54.09
   5   3   1 1484.65   52.99
   5   3   1 1497.35   53.59
  -6  -3  -1  -11.10    6.40
  -6  -3  -1   -6.80    5.70
   6   3   1    3.00    4.80
  -7  -3  -1   38.40    9.20
  -7  -3  -1   40.00    8.50
  -7  -3  -1   44.70    8.90
   7   3   1   40.00    8.10
   7   3   1   41.00    8.00
  -8  -3  -1   23.10   10.20
  -8  -3  -1   21.00    7.60
  -8  -3  -1   20.10    7.30
   8   3   1   14.10    7.10
   8   3   1   17.90    6.80
  -9  -3  -1  331.57   23.90
  -9  -3  -1  337.07   22.40
  -9  -3  -1  327.97   24.90
   9   3   1  337.27   22.80
   9   3   1  381.16   22.10
 -10  -3  -1  495.55   31.00
 -10  -3  -1  487.85   29.50
 -10  -3  -1  478.65   31.20
  10   3   1  512.75   28.40
  10   3   1  442.66   28.00
   8  -4  -1  -15.10   10.20
  -8   4   1   -0.10   10.40
  -8   4   1  -13.10   11.00
  -8   4   1   -7.20   10.50
   7  -4  -1   28.40    8.70
   7  -4  -1   41.90   10.70
  -7   4   1   42.80   11.20
  -7   4   1   36.00    9.70
  -7   4   1   25.90   13.00
   6  -4  -1  115.19   15.40
   6  -4  -1  100.79   13.10
  -6   4   1   98.49   14.20
  -6   4   1   65.79   10.80
   5  -4  -1 1162.98   41.20
   5  -4  -1 1094.49   47.20
  -5   4   1 1141.19   42.40
  -5   4   1 1018.10   43.90
  -5   4   1 1091.79   45.20
   4  -4  -1 1102.79   46.40
   4  -4  -1 1182.98   41.40
  -4   4   1 1106.99   44.00
  -4   4   1 1145.99   41.70
   3  -4  -1  199.78   14.90
  -3   4   1  197.98   13.40
  -3   4   1  209.98   13.80
   2  -4  -1  848.82   34.50
   2  -4  -1  858.61   28.80
  -2   4   1  836.62   29.70
  -2   4   1  795.92   30.60
  -2   4   1  811.42   31.30
   1  -4  -1  117.29   10.60
   1  -4  -1  114.59    6.80
  -1   4   1  107.69    8.50
  -1   4   1  112.59    7.70
  -1   4   1  107.59    7.80
   0  -4  -1  125.59   10.70
   0  -4  -1  129.29    7.30
   0   4   1  130.59    8.40
   0   4   1  123.69    7.90
   0   4   1  131.79    6.80
  -1  -4  -1   75.39    8.30
  -1  -4  -1   72.49    6.50
   1   4   1   69.19    6.10
   1   4   1   69.59    5.90
  -2  -4  -1 2045.50   68.19
  -2  -4  -1 2026.00   65.99
  -2  -4  -1 2051.19   63.69
  -2  -4  -1 2023.00   67.39
   2   4   1 1987.50   67.29
  -3  -4  -1 5098.09  158.58
  -3  -4  -1 5282.97  162.88
  -3  -4  -1 4989.40  160.38
   3   4   1 5042.60  161.78
  -4  -4  -1   47.20    6.80
  -4  -4  -1   49.90    8.10
  -4  -4  -1   51.39    7.60
   4   4   1   61.99    6.90
   4   4   1   48.80    7.80
  -5  -4  -1 2583.84   82.69
  -5  -4  -1 2500.55   83.89
   5   4   1 2442.56   84.09
   5   4   1 2434.76   83.09
  -6  -4  -1  172.98   14.10
  -6  -4  -1  166.18   14.60
  -6  -4  -1  175.48   12.90
   6   4   1  165.58   13.20
   6   4   1  160.98   12.60
  -7  -4  -1  187.08   16.40
  -7  -4  -1  185.48   16.50
  -7  -4  -1  189.98   14.10
   7   4   1  186.28   14.40
   7   4   1  175.08   15.20
  -8  -4  -1  166.48   17.30
  -8  -4  -1  161.78   15.10
  -8  -4  -1  160.88   16.80
   8   4   1  147.49   15.20
   8   4   1  175.58   14.80
  -9  -4  -1  204.58   19.50
  -9  -4  -1  186.08   20.00
  -9  -4  -1  179.28   16.10
   9   4   1  238.38   18.90
   9   4   1  194.68   17.80
 -10  -4  -1  976.70   44.70
 -10  -4  -1  983.90   48.00
 -10  -4  -1 1029.30   48.20
  10   4   1  977.20   44.60
  10   4   1 1044.60   45.20
   8  -5  -1   -6.00   12.10
   8  -5  -1   11.00   12.40
  -8   5   1   -2.10   11.50
  -8   5   1    3.20   11.70
  -8   5   1   11.00   13.20
   7  -5  -1  254.87   18.80
   7  -5  -1  259.17   22.70
  -7   5   1  207.88   22.50
  -7   5   1  243.98   19.30
  -7   5   1  225.88   21.90
   6  -5  -1    1.50    7.20
   6  -5  -1   -3.30    9.20
  -6   5   1  -10.10    8.30
  -6   5   1  -13.40    8.00
   5  -5  -1  258.97   17.30
   5  -5  -1  255.17   20.10
  -5   5   1  248.08   22.80
  -5   5   1  221.88   16.00
  -5   5   1  229.08   17.50
   4  -5  -1  641.14   32.10
   4  -5  -1  669.93   27.50
  -4   5   1  671.23   26.80
  -4   5   1  610.24   29.60
  -4   5   1  618.44   29.30
   3  -5  -1  251.07   18.60
  -3   5   1  250.77   16.00
  -3   5   1  245.68   15.40
   2  -5  -1 2631.94   80.29
   2  -5  -1 2423.66   88.09
  -2   5   1 2432.46   83.79
  -2   5   1 2501.35   82.59
  -2   5   1 2565.74   82.09
   1  -5  -1   61.99    5.10
   1  -5  -1   41.40    7.30
  -1   5   1   55.09    6.70
  -1   5   1   61.39    6.80
  -1   5   1   50.59    7.40
   0  -5  -1  750.52   31.20
   0  -5  -1  749.13   26.00
   0   5   1  706.93   27.60
   0   5   1  712.23   25.00
   0   5   1  691.53   27.50
  -1  -5  -1 2078.59   73.29
  -1  -5  -1 2239.28   70.49
   1   5   1 2057.99   70.69
   1   5   1 2223.48   67.19
   1   5   1 2107.49   71.39
  -2  -5  -1   92.59    8.40
  -2  -5  -1  107.79   10.30
  -2  -5  -1  101.69    5.00
   2   5   1   94.09    9.30
  -3  -5  -1 2807.02   95.39
  -3  -5  -1 2898.61   89.89
  -3  -5  -1 2878.71   92.99
  -3  -5  -1 2871.91   94.89
   3   5   1 2835.62   94.59
  -4  -5  -1   -5.20    3.00
  -4  -5  -1   -4.30    5.00
   4   5   1   -4.90    3.80
  -5  -5  -1  665.43   25.80
  -5  -5  -1  636.24   29.70
  -5  -5  -1  638.54   27.60
   5   5   1  643.04   27.50
   5   5   1  661.13   28.70
  -6  -5  -1  304.07   16.30
  -6  -5  -1  292.17   19.10
  -6  -5  -1  287.37   18.30
   6   5   1  319.37   18.30
   6   5   1  279.87   17.80
  -7  -5  -1   52.79   10.10
  -7  -5  -1   57.79   11.00
  -7  -5  -1   84.99   11.70
   7   5   1   72.89   11.40
   7   5   1   78.59    9.80
  -8  -5  -1  356.46   20.50
  -8  -5  -1  390.66   27.20
  -8  -5  -1  376.76   25.00
   8   5   1  402.56   23.50
   8   5   1  393.96   23.20
  -9  -5  -1   -8.00    9.50
  -9  -5  -1    6.20    8.10
  -9  -5  -1   14.10   10.20
   9   5   1    0.40    7.60
   9   5   1   -5.10    7.50
 -10  -5  -1  154.68   15.70
 -10  -5  -1  150.78   31.20
 -10  -5  -1  153.68   19.90
  10   5   1  151.58   19.40
  10   5   1  118.49   17.90
   7  -6  -1  396.76   28.70
   7  -6  -1  414.66   24.80
  -7   6   1  377.46   27.90
  -7   6   1  397.76   28.30
  -7   6   1  392.56   25.40
   6  -6  -1  374.06   26.90
   6  -6  -1  351.36   30.50
  -6   6   1  346.57   23.40
  -6   6   1  320.37   27.50
  -6   6   1  368.56   24.80
   5  -6  -1  127.09   14.10
   5  -6  -1  132.09   18.30
  -5   6   1  129.89   16.10
  -5   6   1  145.89   14.40
  -5   6   1  136.29   17.60
   4  -6  -1  119.89   15.10
   4  -6  -1  155.08   13.40
  -4   6   1  119.89   15.20
  -4   6   1  130.09   11.80
  -4   6   1  137.89   14.20
   3  -6  -1  320.87   21.20
  -3   6   1  304.57   18.40
  -3   6   1  325.37   16.10
  -3   6   1  333.07   18.30
   2  -6  -1  971.00   42.50
   2  -6  -1 1047.30   34.50
  -2   6   1  986.30   36.90
  -2   6   1  968.90   38.90
  -2   6   1 1012.60   37.20
   1  -6  -1  291.17   12.50
   1  -6  -1  253.97   20.50
  -1   6   1  274.67   13.50
  -1   6   1  288.37   15.80
  -1   6   1  271.37   14.50
   0  -6  -1  736.93   32.40
   0  -6  -1  767.52   27.00
   0   6   1  722.03   29.70
   0   6   1  742.83   25.80
   0   6   1  716.93   29.10
  -1  -6  -1 1282.27   43.80
  -1  -6  -1 1241.88   47.90
   1   6   1 1277.37   40.00
   1   6   1 1230.18   45.10
   1   6   1 1227.78   45.30
  -2  -6  -1   32.90    7.10
  -2  -6  -1   29.30    5.70
   2   6   1   29.70    5.90
  -3  -6  -1   80.39    4.90
  -3  -6  -1   79.49    8.60
  -3  -6  -1   76.19   10.90
   3   6   1   57.69    9.40
  -4  -6  -1    0.70    3.20
  -4  -6  -1    4.10    5.10
  -4  -6  -1   -8.40    4.70
  -4  -6  -1   -4.20    4.30
   4   6   1    0.30    3.60
  -5  -6  -1 1024.50   43.00
  -5  -6  -1 1075.79   41.10
  -5  -6  -1 1088.49   37.60
   5   6   1 1036.60   42.00
  -6  -6  -1  413.56   24.20
  -6  -6  -1  468.15   24.30
  -6  -6  -1  458.75   20.20
   6   6   1  434.06   23.40
   6   6   1  434.06   23.20
  -7  -6  -1  103.29   14.70
  -7  -6  -1  112.49   14.60
  -7  -6  -1   88.19   10.40
   7   6   1   96.39   12.80
   7   6   1   91.49   12.40
  -8  -6  -1  339.87   19.20
  -8  -6  -1  315.07   23.10
  -8  -6  -1  307.37   24.90
   8   6   1  326.97   21.40
   8   6   1  299.37   20.60
  -9  -6  -1  232.08   21.50
  -9  -6  -1  238.08   17.80
  -9  -6  -1  231.68   22.30
   9   6   1  200.28   18.80
   9   6   1  225.48   19.30
 -10  -6  -1   -3.40    9.70
 -10  -6  -1   -1.70   12.00
  10   6   1    0.20    9.50
  10   6   1   -2.40   10.60
   6  -7  -1  581.74   37.60
   6  -7  -1  641.64   32.20
  -6   7   1  544.85   31.00
  -6   7   1  623.14   29.20
  -6   7   1  600.14   35.40
   5  -7  -1   20.10    9.20
   5  -7  -1   10.10   11.40
  -5   7   1   24.10    9.00
  -5   7   1   10.70    8.30
  -5   7   1   45.90    9.60
   4  -7  -1  220.08   21.90
  -4   7   1  210.28   18.90
  -4   7   1  208.48   14.80
  -4   7   1  189.68   16.80
   3  -7  -1    4.20    7.60
  -3   7   1    7.40    4.90
  -3   7   1    7.80    8.00
  -3   7   1    6.80    6.50
   2  -7  -1  567.24   30.20
   2  -7  -1  595.64   21.60
  -2   7   1  552.64   24.90
  -2   7   1  572.94   25.10
  -2   7   1  565.94   27.30
   1  -7  -1  627.84   31.50
   1  -7  -1  659.83   23.80
  -1   7   1  635.54   28.60
  -1   7   1  643.94   24.80
  -1   7   1  634.34   27.00
   0  -7  -1   83.49   12.60
   0  -7  -1   90.59    7.60
   0   7   1   76.19    8.90
   0   7   1   76.69    6.80
   0   7   1   76.29   10.10
  -1  -7  -1 1041.10   43.50
  -1  -7  -1 1094.79   38.30
   1   7   1 1075.69   33.90
   1   7   1  990.80   40.60
  -2  -7  -1  260.37   17.30
  -2  -7  -1  245.58   14.80
   2   7   1  253.77   15.10
  -3  -7  -1   38.90    6.20
  -3  -7  -1   47.30    3.40
  -3  -7  -1   66.39   10.00
  -3  -7  -1   53.69    9.40
   3   7   1   47.40    7.90
  -4  -7  -1   59.89   10.10
  -4  -7  -1   44.90    4.90
  -4  -7  -1   39.30    7.20
  -4  -7  -1   49.60    7.80
   4   7   1   33.60    7.00
  -5  -7  -1  423.86   16.90
  -5  -7  -1  399.96   23.60
  -5  -7  -1  364.16   21.70
  -5  -7  -1  398.56   21.10
   5   7   1  394.06   21.40
  -6  -7  -1  974.60   43.70
  -6  -7  -1 1043.90   37.90
  -6  -7  -1 1061.99   42.50
   6   7   1 1038.20   43.40
  -7  -7  -1  131.19   15.70
  -7  -7  -1  139.39   15.30
   7   7   1  152.38   13.60
  -8  -7  -1  384.46   25.70
  -8  -7  -1  373.26   20.00
  -8  -7  -1  331.37   25.00
   8   7   1  398.36   24.60
   8   7   1  381.76   23.70
  -9  -7  -1  168.58   20.20
  -9  -7  -1  204.08   22.60
  -9  -7  -1  247.88   17.70
   9   7   1  189.68   19.20
   9   7   1  223.98   20.10
   5  -8  -1  -18.80   10.60
   5  -8  -1   19.70   10.00
  -5   8   1    2.80   10.90
  -5   8   1  -12.20    9.70
  -5   8   1   -1.90   13.30
   4  -8  -1   71.59   13.30
  -4   8   1   96.29   13.90
  -4   8   1  103.59   16.80
  -4   8   1  107.49   12.50
   3  -8  -1  451.25   28.90
  -3   8   1  447.26   24.70
  -3   8   1  468.25   23.20
  -3   8   1  468.55   23.40
   2  -8  -1  167.98    9.40
   2  -8  -1  143.39   17.10
  -2   8   1  154.28   13.80
  -2   8   1  147.79   12.70
  -2   8   1  142.59   13.90
   1  -8  -1 1131.49   50.19
   1  -8  -1 1235.08   40.60
  -1   8   1 1180.68   41.50
  -1   8   1 1180.78   45.30
  -1   8   1 1172.98   46.60
   0  -8  -1    0.50    7.30
   0  -8  -1   -1.50    4.00
   0   8   1    0.30    5.30
   0   8   1   -2.80    3.50
   0   8   1    3.00    4.90
  -1  -8  -1 1083.79   38.40
  -1  -8  -1 1057.09   45.60
   1   8   1 1063.89   32.90
   1   8   1 1026.90   41.50
   1   8   1  973.60   40.90
  -2  -8  -1   89.19   10.10
  -2  -8  -1   98.19   12.70
   2   8   1   90.59   10.40
  -3  -8  -1  475.75   25.90
  -3  -8  -1  469.45   22.90
   3   8   1  456.75   24.10
  -4  -8  -1  189.58   16.10
  -4  -8  -1  200.78   15.30
  -4  -8  -1  189.88    7.90
  -4  -8  -1  194.88   17.50
   4   8   1  196.98   15.70
  -5  -8  -1    8.90    7.60
  -5  -8  -1   21.70    6.70
  -5  -8  -1   14.40    7.30
  -5  -8  -1   25.50    4.10
   5   8   1   19.80    7.30
  -6  -8  -1  544.45   30.70
  -6  -8  -1  528.35   21.30
  -6  -8  -1  528.55   27.10
  -6  -8  -1  489.75   27.40
   6   8   1  497.25   27.40
  -7  -8  -1  428.46   27.10
  -7  -8  -1  488.15   28.80
  -7  -8  -1  503.45   21.90
   7   8   1  486.85   27.30
  -8  -8  -1  272.77   17.10
  -8  -8  -1  247.98   22.40
  -8  -8  -1  257.27   22.50
   8   8   1  290.27   21.40
  -9  -8  -1  120.59   19.50
  -9  -8  -1  139.39   15.20
  -9  -8  -1  143.99   19.90
   9   8   1  164.68   18.50
   4  -9  -1  213.08   22.50
  -4   9   1  224.58   22.40
  -4   9   1  183.08   17.70
   3  -9  -1  389.46   28.10
  -3   9   1  378.26   22.90
  -3   9   1  424.26   21.60
  -3   9   1  403.36   25.40
   2  -9  -1   42.30   10.80
  -2   9   1   40.80    9.50
  -2   9   1   38.50    7.10
  -2   9   1   42.80    7.90
   1  -9  -1  499.55   19.80
   1  -9  -1  491.65   29.80
  -1   9   1  482.65   26.60
  -1   9   1  469.15   24.20
  -1   9   1  474.45   20.60
   0  -9  -1   -5.00    7.80
   0  -9  -1   -1.20    4.70
   0   9   1   -8.00    6.80
   0   9   1    4.30    4.40
   0   9   1   -8.30    4.90
  -1  -9  -1 1120.59   50.09
  -1  -9  -1 1208.88   42.40
   1   9   1 1134.69   45.90
   1   9   1 1131.99   46.30
  -2  -9  -1   49.60    7.80
  -2  -9  -1   49.20   10.50
   2   9   1   37.40    8.10
  -3  -9  -1  236.68   19.60
  -3  -9  -1  240.28   16.30
  -3  -9  -1  251.17   17.30
   3   9   1  237.68   18.00
  -4  -9  -1  754.32   37.40
  -4  -9  -1  761.22   33.70
  -4  -9  -1  776.92   33.50
   4   9   1  762.52   35.50
  -5  -9  -1  348.87   21.80
  -5  -9  -1  313.67   21.70
  -5  -9  -1  348.47   12.50
  -5  -9  -1  335.77   23.60
   5   9   1  309.17   21.50
  -6  -9  -1  182.68   10.30
  -6  -9  -1  167.08   17.20
  -6  -9  -1  173.08   16.60
  -6  -9  -1  171.08   20.00
   6   9   1  160.88   16.40
  -7  -9  -1   11.40    8.70
  -7  -9  -1   16.40   10.40
  -7  -9  -1   19.20    6.00
  -7  -9  -1   12.10    8.80
   7   9   1   12.50    8.60
  -8  -9  -1  196.28   14.90
  -8  -9  -1  180.38   21.30
  -8  -9  -1  194.48   24.30
  -8  -9  -1  147.49   18.10
   8   9   1  166.18   18.20
   3 -10  -1  745.73   43.30
  -3  10   1  751.12   39.30
  -3  10   1  857.71   34.90
   2 -10  -1   73.99   14.40
  -2  10   1   79.19   13.30
  -2  10   1  105.59   12.90
  -2  10   1   95.69   12.60
   1 -10  -1   68.99    8.60
   1 -10  -1   60.99   12.60
  -1  10   1   80.79    9.90
  -1  10   1   50.19   11.30
  -1  10   1   43.50    9.10
   0 -10  -1    4.40    9.50
   0 -10  -1   19.40    5.70
   0  10   1   19.80    7.30
   0  10   1   20.60    9.10
  -1 -10  -1  124.39   17.30
  -1 -10  -1  145.59   11.70
   1  10   1  109.89   17.00
   1  10   1  109.99   13.30
  -2 -10  -1  659.43   35.90
   2  10   1  681.93   32.70
  -3 -10  -1  212.78   17.00
  -3 -10  -1  201.98   19.80
  -3 -10  -1  236.48   16.50
   3  10   1  219.28   17.70
  -4 -10  -1  590.24   33.50
  -4 -10  -1  646.54   30.20
  -4 -10  -1  586.24   29.70
   4  10   1  597.54   31.30
  -5 -10  -1  361.56   23.00
  -5 -10  -1  413.26   24.30
  -5 -10  -1  419.06   29.00
   5  10   1  409.96   25.40
  -6 -10  -1    2.30    8.50
  -6 -10  -1   11.70    9.60
  -6 -10  -1    7.10    8.80
   6  10   1    2.10    8.00
  -7 -10  -1   22.20   10.50
  -7 -10  -1   -1.40   10.30
   2 -11  -1    8.20   12.10
  -2  11   1    4.30    9.10
  -2  11   1    0.70   12.50
   1 -11  -1   46.80   13.00
  -1  11   1   29.10   10.90
  -1  11   1   41.90    8.70
   0 -11  -1   21.20   11.80
   0 -11  -1   15.30    6.70
   0  11   1   34.20    8.60
   0  11   1   39.80   10.20
  -1 -11  -1   -9.40    9.70
  -1 -11  -1   -1.60    7.10
   1  11   1   -1.60    7.40
   1  11   1   -3.50   11.40
  -2 -11  -1  796.12   43.00
  -2 -11  -1  814.42   34.00
   2  11   1  779.32   37.80
  -3 -11  -1  233.08   17.80
  -3 -11  -1  260.67   23.60
  -3 -11  -1  248.68   19.10
   3  11   1  253.07   19.90
  -4 -11  -1  372.36   27.40
  -4 -11  -1  375.26   22.80
  -4 -11  -1  411.76   25.30
   4  11   1  361.76   24.20
  -5 -11  -1  200.98   18.60
  -5 -11  -1  190.68   22.70
  -5 -11  -1  214.88   18.80
   5  11   1  175.88   18.60
  -6 -11  -1   19.50   10.30
  -6 -11  -1    6.30    9.60
  -6 -11  -1    5.60   12.00
   6  11   1   23.70    9.90
  -2 -12  -1  260.37   18.20
  -2 -12  -1  248.78   24.40
   2  12   1  226.08   19.70
  -3 -12  -1    7.50   13.70
  -3 -12  -1   20.20    9.10
  -3 -12  -1   34.30   10.80
   3  12   1   12.50    9.50
   4  11  -2    6.50    8.60
  -4 -11   2  -10.80   12.50
  -4 -11   2   -9.20    9.70
   3  11  -2  289.97   22.70
  -3 -11   2  297.47   19.70
  -3 -11   2  291.27   22.40
  -3 -11   2  230.38   24.80
   2  11  -2   94.69   15.60
  -2 -11   2  124.79   15.20
  -2 -11   2   78.79   14.50
   1  11  -2  472.85   28.60
   1  11  -2  487.75   30.40
  -1 -11   2  443.66   31.40
   0  11  -2  912.21   42.10
   0  11  -2  923.81   44.00
   0 -11   2  796.12   45.40
  -1  11  -2  168.48   17.50
  -1  11  -2  124.29   18.10
   1 -11   2   78.89   17.20
   6  10  -2   74.89   12.70
  -6 -10   2   75.29   14.90
  -6 -10   2   75.09   14.50
  -6 -10   2  123.79   17.80
   5  10  -2  394.86   25.80
  -5 -10   2  394.56   24.50
  -5 -10   2  365.16   27.90
  -5 -10   2  430.06   27.00
   4  10  -2  446.16   27.00
  -4 -10   2  436.56   24.40
  -4 -10   2  441.66   30.00
  -4 -10   2  469.05   26.60
   3  10  -2  243.68   20.10
  -3 -10   2  254.67   19.30
  -3 -10   2  269.67   19.60
  -3 -10   2  260.07   24.60
   2  10  -2  266.17   20.50
  -2 -10   2  261.47   23.00
  -2 -10   2  273.07   17.20
   1  10  -2    4.90    9.50
   1  10  -2   10.50    7.40
  -1 -10   2    6.00    5.60
  -1 -10   2   -4.00    8.90
   0  10  -2   98.19   14.40
   0  10  -2   82.49   13.20
   0 -10   2  106.89   17.90
  -1  10  -2  169.28   18.80
  -1  10  -2  163.68   16.10
   1 -10   2  120.49   21.50
  -2  10  -2  177.58   24.00
  -2  10  -2  218.98   18.70
   2 -10   2  218.58   25.40
  -3  10  -2  303.57   23.40
  -3  10  -2  371.86   27.00
   3 -10   2  325.37   28.30
   7   9  -2  151.28   16.80
  -7  -9   2  128.39   22.30
  -7  -9   2  143.49   18.50
  -7  -9   2  116.39   17.30
   6   9  -2    4.90    7.70
  -6  -9   2    4.00   12.00
  -6  -9   2    9.70    9.90
  -6  -9   2    6.30    7.70
   5   9  -2  926.21   41.50
  -5  -9   2  911.31   40.30
  -5  -9   2  912.31   40.90
  -5  -9   2  873.51   44.90
   4   9  -2  963.30   41.90
  -4  -9   2  916.31   40.70
  -4  -9   2  885.81   38.70
  -4  -9   2  888.11   44.30
   3   9  -2   42.40    9.20
  -3  -9   2   46.10   10.40
  -3  -9   2   24.80    8.30
  -3  -9   2   30.60    7.80
   2   9  -2  268.47   18.60
  -2  -9   2  279.07   22.30
  -2  -9   2  327.57   17.00
   1   9  -2  110.09   14.10
   1   9  -2  119.39   13.60
  -1  -9   2  105.39   10.20
  -1  -9   2  116.99   17.70
   0   9  -2   12.90    6.70
   0   9  -2   12.80    7.80
   0  -9   2   12.80    8.70
   0  -9   2   18.00    5.90
  -1   9  -2  203.98   17.10
  -1   9  -2  219.98    8.70
  -1   9  -2  192.08   18.50
   1  -9   2  211.78   20.20
  -2   9  -2  386.36   30.20
  -2   9  -2  366.96   22.60
  -2   9  -2  392.86   17.20
   2  -9   2  346.67   26.00
  -3   9  -2 1618.84   55.49
   3  -9   2 1538.55   67.09
  -4   9  -2   77.79   12.90
  -4   9  -2  125.69   15.10
   4  -9   2   86.69   15.50
  -5   9  -2  154.68   22.80
  -5   9  -2  211.48   18.30
   5  -9   2  176.38   26.10
   5  -9   2  176.78   20.70
   8   8  -2   -3.60    8.10
  -8  -8   2   -8.40   10.70
  -8  -8   2   -1.50    8.30
   7   8  -2   71.69   12.00
  -7  -8   2   58.39   13.50
  -7  -8   2   68.29   12.30
  -7  -8   2   83.69   12.50
   6   8  -2   13.70    7.40
  -6  -8   2   10.20    5.50
  -6  -8   2   10.60    7.60
  -6  -8   2    9.60    8.30
   5   8  -2  569.84   29.70
  -5  -8   2  588.04   35.10
  -5  -8   2  557.94   29.30
  -5  -8   2  642.74   21.90
  -5  -8   2  594.54   29.80
   4   8  -2  727.93   33.80
  -4  -8   2  705.03   36.80
  -4  -8   2  720.03   32.50
  -4  -8   2  713.43   32.30
   3   8  -2  332.67   20.70
  -3  -8   2  307.97   22.20
  -3  -8   2  341.37   20.00
   2   8  -2   60.99   10.60
  -2  -8   2   45.10    9.80
  -2  -8   2   40.70    7.10
   1   8  -2  339.27   20.50
   1   8  -2  325.07   21.00
  -1  -8   2  331.47   23.20
  -1  -8   2  387.16   16.60
   0   8  -2  194.98   16.60
   0   8  -2  204.58   15.40
   0  -8   2  198.28    9.80
   0  -8   2  183.08   18.70
  -1   8  -2   48.30    6.10
  -1   8  -2   45.60   12.00
  -1   8  -2   43.00    8.20
   1  -8   2   50.39   10.90
  -2   8  -2  152.18   14.00
  -2   8  -2  148.69   10.70
  -2   8  -2  147.79   16.50
   2  -8   2  128.29   16.40
  -3   8  -2  530.65   28.90
  -3   8  -2  523.65   23.40
  -3   8  -2  566.74   27.60
   3  -8   2  530.65   31.70
  -4   8  -2  702.83   36.70
  -4   8  -2  722.43   31.40
   4  -8   2  706.13   38.30
  -5   8  -2   -7.20    7.80
  -5   8  -2  -13.90   10.70
   5  -8   2  -13.90   11.80
   5  -8   2    0.50    9.90
  -6   8  -2  254.07   29.30
  -6   8  -2  263.07   20.10
   6  -8   2  229.78   27.40
   6  -8   2  265.87   23.10
   8   7  -2   24.90    9.40
   8   7  -2   23.20    8.30
  -8  -7   2   13.60   11.10
  -8  -7   2   18.30   11.40
  -8  -7   2   17.60    8.30
   7   7  -2  352.06   23.90
   7   7  -2  377.76   23.20
  -7  -7   2  376.06   25.40
  -7  -7   2  365.96   25.40
  -7  -7   2  401.36   20.70
   6   7  -2   65.09   10.50
  -6  -7   2   61.79   11.40
  -6  -7   2   60.29   10.50
  -6  -7   2   72.09    9.50
   5   7  -2    6.40    5.80
  -5  -7   2   16.40    7.40
  -5  -7   2   -0.40    5.80
  -5  -7   2    7.60    4.50
   4   7  -2  254.07   17.30
  -4  -7   2  278.87   11.50
  -4  -7   2  257.87   17.10
  -4  -7   2  259.47   20.40
  -4  -7   2  256.87   17.70
   3   7  -2  855.11   36.70
  -3  -7   2  881.61   36.10
  -3  -7   2  877.61   39.60
  -3  -7   2  855.61   35.30
   2   7  -2  145.19   12.40
  -2  -7   2  128.49   14.30
  -2  -7   2  153.98   11.50
   1   7  -2 1036.10   41.50
   1   7  -2  991.20   41.70
  -1  -7   2 1072.79   37.10
  -1  -7   2 1038.40   44.40
   0   7  -2  142.09   13.80
   0   7  -2  145.99   12.50
   0  -7   2  161.68   14.90
   0  -7   2  162.18    8.70
  -1   7  -2 1166.68   46.00
  -1   7  -2 1269.47   39.60
  -1   7  -2 1143.89   47.20
   1  -7   2 1167.68   49.50
  -2   7  -2   13.80    6.60
  -2   7  -2    2.40    4.40
  -2   7  -2    8.20    5.20
   2  -7   2   -1.30    6.70
  -3   7  -2   69.99   14.00
  -3   7  -2  107.59   10.20
  -3   7  -2   98.09   11.30
   3  -7   2  104.99   16.40
  -4   7  -2  111.99   17.20
  -4   7  -2  127.99   12.40
   4  -7   2  111.09   16.20
  -5   7  -2   93.99   12.60
  -5   7  -2   75.19   14.60
   5  -7   2   78.09   13.90
   5  -7   2  116.19   17.20
  -6   7  -2  419.36   24.30
  -6   7  -2  432.86   29.30
   6  -7   2  404.86   26.30
   6  -7   2  397.16   28.50
  -7   7  -2   41.90   11.10
  -7   7  -2   70.59   15.80
   7  -7   2   28.00   12.70
   7  -7   2   51.59   13.70
   9   6  -2  326.87   23.20
   9   6  -2  300.87   25.60
  -9  -6   2  299.37   26.70
  -9  -6   2  342.57   20.30
   8   6  -2  617.74   30.60
   8   6  -2  559.34   31.70
  -8  -6   2  530.05   33.10
  -8  -6   2  614.74   28.50
  -8  -6   2  604.54   32.50
   7   6  -2   85.39   13.40
   7   6  -2  101.59   12.90
  -7  -6   2   66.49   11.30
  -7  -6   2   79.39   12.60
  -7  -6   2   81.09   13.00
   6   6  -2  613.04   30.40
   6   6  -2  578.14   28.40
  -6  -6   2  623.74   29.50
  -6  -6   2  573.04   30.80
  -6  -6   2  624.84   26.10
   5   6  -2  134.89   12.50
   5   6  -2  133.89   13.00
  -5  -6   2  151.88   10.50
  -5  -6   2  131.49   12.70
  -5  -6   2  117.59   13.50
   4   6  -2  125.99   10.80
  -4  -6   2  134.99    8.60
  -4  -6   2  126.49   12.10
  -4  -6   2  115.39   11.50
   3   6  -2  211.48   15.10
  -3  -6   2  206.48    9.10
  -3  -6   2  212.88   14.20
  -3  -6   2  209.38   17.90
  -3  -6   2  236.18   15.20
   2   6  -2  512.85   23.40
  -2  -6   2  485.95   25.80
  -2  -6   2  499.25   22.10
   1   6  -2 2649.63   90.39
   1   6  -2 2657.03   90.79
  -1  -6   2 2755.92   86.09
  -1  -6   2 2537.85   93.29
   0   6  -2  208.58   14.80
   0   6  -2  191.88   15.90
   0   6  -2  213.98    7.40
   0  -6   2  185.98   15.30
   0  -6   2  221.08    9.90
  -1   6  -2 1309.37   50.49
  -1   6  -2 1403.66   44.10
  -1   6  -2 1293.47   50.19
   1  -6   2 1337.07   52.69
  -2   6  -2  677.43   25.00
  -2   6  -2  668.03   28.70
  -2   6  -2  638.14   30.10
   2  -6   2  627.24   31.60
  -3   6  -2   31.50    7.40
  -3   6  -2   24.30    8.00
  -3   6  -2   35.10    6.90
   3  -6   2   34.60    8.30
  -4   6  -2  117.39   14.20
   4  -6   2  136.29   16.30
  -5   6  -2  177.18   18.00
  -5   6  -2  194.48   15.60
  -5   6  -2  225.48    8.90
   5  -6   2  218.98   20.00
   5  -6   2  200.58   17.30
  -6   6  -2  850.61   29.70
  -6   6  -2  848.22   44.20
  -6   6  -2  810.62   37.50
   6  -6   2  824.92   41.60
   6  -6   2  882.91   39.10
  -7   6  -2  240.48   20.70
  -7   6  -2  302.77   27.70
   7  -6   2  281.27   21.70
   7  -6   2  237.58   22.30
   9   5  -2  332.77   21.30
   9   5  -2  349.77   26.00
  -9  -5   2  352.06   29.30
  -9  -5   2  370.66   26.90
   8   5  -2  516.95   29.80
   8   5  -2  545.75   27.10
  -8  -5   2  520.15   31.70
  -8  -5   2  563.44   31.40
  -8  -5   2  550.44   27.40
   7   5  -2  259.37   20.70
   7   5  -2  287.77   17.70
  -7  -5   2  244.08   21.20
  -7  -5   2  281.37   21.20
  -7  -5   2  292.87   18.00
   6   5  -2  302.37   17.70
   6   5  -2  298.07   19.40
  -6  -5   2  292.97   19.60
  -6  -5   2  272.87   20.50
  -6  -5   2  303.57   19.50
   5   5  -2  410.76   22.20
   5   5  -2  411.26   21.00
  -5  -5   2  369.86   20.30
  -5  -5   2  374.96   22.20
  -5  -5   2  391.36   18.80
   4   5  -2  242.08   17.30
   4   5  -2  242.38   16.10
  -4  -5   2  255.07   12.70
  -4  -5   2  251.37   15.50
   3   5  -2   28.00    5.90
  -3  -5   2   25.00    5.50
  -3  -5   2   40.40    7.20
  -3  -5   2   33.20    4.40
   2   5  -2 1228.68   46.10
  -2  -5   2 1280.87   49.40
  -2  -5   2 1273.37   40.20
  -2  -5   2 1281.37   46.40
   1   5  -2 2881.81   95.69
   1   5  -2 2748.02   99.29
  -1  -5   2 2999.50   98.49
  -1  -5   2 2929.51   92.99
   0   5  -2  360.16   11.80
   0   5  -2  331.17   17.00
   0   5  -2  324.97   18.30
   0  -5   2  348.17   13.40
   0  -5   2  321.37   18.90
  -1   5  -2   -1.50    5.50
  -1   5  -2    3.80    3.80
  -1   5  -2    7.90    3.20
   1  -5   2    5.50    5.60
  -2   5  -2  388.96   19.00
  -2   5  -2  381.26   20.20
  -2   5  -2  380.56   16.50
   2  -5   2  384.96   21.80
  -3   5  -2   42.50    6.20
  -3   5  -2   37.00    6.40
  -3   5  -2   34.50    7.70
   3  -5   2   48.80    9.10
  -4   5  -2  749.03   31.60
  -4   5  -2  798.22   25.40
  -4   5  -2  761.92   34.90
   4  -5   2  790.72   35.70
   4  -5   2  791.42   35.10
  -5   5  -2  122.79    8.90
  -5   5  -2  113.89   13.10
  -5   5  -2  125.39   15.20
   5  -5   2  140.39   14.90
   5  -5   2  143.99   15.40
  -6   5  -2 1485.25   50.49
  -6   5  -2 1494.25   60.29
  -6   5  -2 1387.76   56.19
   6  -5   2 1480.45   60.29
   6  -5   2 1514.25   57.89
  -7   5  -2  337.87   25.90
  -7   5  -2  297.37   20.90
  -7   5  -2  308.77   18.70
   7  -5   2  317.57   23.70
   7  -5   2  325.77   23.50
  -8   5  -2   25.70   13.60
  -8   5  -2   23.60   11.30
  -8   5  -2   14.80   14.80
   8  -5   2   23.80   11.10
   8  -5   2   13.40   11.80
   9   4  -2  125.19   15.10
   9   4  -2  124.19   18.20
  -9  -4   2  123.59   15.00
  -9  -4   2   89.39   15.40
  -9  -4   2   94.09   15.80
   8   4  -2  422.16   22.00
   8   4  -2  383.66   26.20
  -8  -4   2  403.46   26.30
  -8  -4   2  406.86   27.30
  -8  -4   2  391.16   24.20
   7   4  -2  146.89   12.10
   7   4  -2  119.29   14.20
  -7  -4   2  104.49   15.60
  -7  -4   2  143.49   14.90
  -7  -4   2  139.19   12.90
   6   4  -2   61.99   10.40
   6   4  -2   92.19   11.50
  -6  -4   2   66.29   10.40
  -6  -4   2   59.89   10.70
  -6  -4   2   79.09   11.30
   5   4  -2  306.97   16.90
   5   4  -2  305.57   18.70
  -5  -4   2  321.67   16.80
  -5  -4   2  317.87   17.70
  -5  -4   2  288.97   19.60
   4   4  -2  195.18   15.30
   4   4  -2  197.08   12.70
  -4  -4   2  209.28   13.10
  -4  -4   2  222.08   12.00
  -4  -4   2  207.38   14.30
   3   4  -2 2028.70   68.69
   3   4  -2 1993.40   69.29
  -3  -4   2 2048.30   65.69
  -3  -4   2 2024.90   69.59
   2   4  -2  196.38   12.20
  -2  -4   2  206.28    8.90
  -2  -4   2  215.48   12.70
   1   4  -2 3055.79  100.69
   1   4  -2 3047.90  101.39
  -1  -4   2 3196.98  103.29
  -1  -4   2 3103.19   98.99
  -1  -4   2 3122.89   95.79
   0   4  -2 2449.05   73.39
   0   4  -2 2309.57   77.99
   0   4  -2 2260.77   78.59
   0  -4   2 2407.36   74.69
   0  -4   2 2381.76   80.29
  -1   4  -2   40.70    6.60
  -1   4  -2   54.59    7.20
  -1   4  -2   51.89    5.40
   1  -4   2   38.70    6.80
  -2   4  -2 2238.68   73.59
  -2   4  -2 2294.37   75.89
  -2   4  -2 2208.18   76.79
   2  -4   2 2309.07   78.29
  -3   4  -2   40.00    6.90
  -3   4  -2   48.50    2.90
  -3   4  -2   28.40    6.00
   3  -4   2   40.60    7.60
  -4   4  -2  437.56   20.90
  -4   4  -2  447.46   23.70
  -4   4  -2  434.06   16.70
   4  -4   2  447.06   22.40
  -5   4  -2  230.98   12.60
  -5   4  -2  230.78   16.90
  -5   4  -2  225.08   17.90
   5  -4   2  236.78   18.60
  -6   4  -2   11.60    6.70
  -6   4  -2   30.20    6.70
  -6   4  -2    8.70    8.70
   6  -4   2   19.70    9.20
   6  -4   2   16.20    7.80
  -7   4  -2  413.66   24.80
  -7   4  -2  481.45   22.70
  -7   4  -2  437.66   29.40
   7  -4   2  441.96   28.80
   7  -4   2  481.15   26.50
  -8   4  -2    8.60    9.20
  -8   4  -2  -11.10   10.90
  -8   4  -2   -7.50    8.60
   8  -4   2   -4.00    8.70
   8  -4   2   12.90   10.20
   9   3  -2  168.78   15.90
   9   3  -2  155.18   20.10
  -9  -3   2  153.38   20.90
  -9  -3   2  180.28   17.60
  -9  -3   2  143.59   22.70
   8   3  -2  252.87   16.10
   8   3  -2  272.57   21.60
  -8  -3   2  239.38   21.40
  -8  -3   2  239.78   21.40
  -8  -3   2  256.47   19.10
   7   3  -2  376.86   24.00
   7   3  -2  376.46   19.80
  -7  -3   2  368.46   24.60
  -7  -3   2  376.56   23.60
  -7  -3   2  410.66   23.50
   6   3  -2  413.96   22.70
   6   3  -2  409.46   20.20
  -6  -3   2  394.06   23.30
  -6  -3   2  429.96   22.80
  -6  -3   2  411.16   22.60
   5   3  -2 1738.83   59.09
   5   3  -2 1715.53   61.89
  -5  -3   2 1664.33   62.79
  -5  -3   2 1742.93   60.19
  -5  -3   2 1667.03   60.59
   4   3  -2   74.29    9.00
   4   3  -2   77.29    7.60
  -4  -3   2   65.59   10.20
  -4  -3   2   75.09    8.30
  -4  -3   2   69.79    8.50
   3   3  -2  947.01   34.30
   3   3  -2  951.30   35.60
  -3  -3   2  950.80   36.00
  -3  -3   2  947.31   33.20
  -3  -3   2  899.21   34.40
   2   3  -2 2010.80   66.09
   2   3  -2 2011.50   65.39
  -2  -3   2 1913.41   65.59
  -2  -3   2 1952.30   62.99
  -2  -3   2 1976.50   65.19
   1   3  -2  644.54   24.30
   1   3  -2  634.14   24.90
  -1  -3   2  663.43   21.40
  -1  -3   2  616.34   23.30
   0   3  -2 1886.31   64.59
   0   3  -2 2019.80   60.79
   0   3  -2 1901.81   63.89
   0  -3   2 1996.60   65.79
   0  -3   2 1913.71   61.59
  -1   3  -2  569.94   23.10
  -1   3  -2  577.24   20.30
  -1   3  -2  561.04   22.40
   1  -3   2  562.94   23.50
  -2   3  -2 7196.28  228.58
  -2   3  -2 7237.28  229.68
  -2   3  -2 7357.26  227.38
   2  -3   2 7508.75  230.28
  -3   3  -2  211.68    8.70
  -3   3  -2  192.98   11.90
  -3   3  -2  194.68   13.60
   3  -3   2  202.18   13.40
  -4   3  -2 1284.97   42.90
  -4   3  -2 1217.68   46.30
  -4   3  -2 1290.97   48.80
   4  -3   2 1288.07   47.40
   4  -3   2 1302.77   48.30
  -5   3  -2  768.22   28.30
  -5   3  -2  687.73   30.70
  -5   3  -2  738.33   33.30
   5  -3   2  745.73   31.70
   5  -3   2  710.93   37.40
  -6   3  -2   54.79    9.00
  -6   3  -2   41.20    9.60
  -6   3  -2   45.70    8.30
   6  -3   2   31.40    7.40
   6  -3   2   50.69    8.50
  -7   3  -2   83.19   12.70
  -7   3  -2   58.99   10.70
  -7   3  -2   79.49   11.60
   7  -3   2   75.49   11.50
   7  -3   2   86.69   14.20
  -8   3  -2   -3.80   10.20
  -8   3  -2   -2.30    9.30
  -8   3  -2   -6.50    8.10
   8  -3   2    0.40    8.10
   8  -3   2   -7.80    8.00
  -9   3  -2  875.11   38.80
  -9   3  -2  844.72   44.50
  -9   3  -2  785.32   40.20
   9  -3   2  840.62   40.50
   9   2  -2   57.59    9.20
   9   2  -2   62.59   11.70
  -9  -2   2   61.19   11.80
  -9  -2   2   68.19   12.30
  -9  -2   2   64.89   13.70
   8   2  -2   -3.10    6.30
   8   2  -2  -12.60    7.50
  -8  -2   2   -7.90    8.70
  -8  -2   2  -17.90    7.80
  -8  -2   2    0.40    7.70
   7   2  -2   57.59   10.00
   7   2  -2   72.09    9.80
  -7  -2   2   58.79   10.70
  -7  -2   2   67.49   11.50
  -7  -2   2   54.49   11.20
   6   2  -2  501.45   21.90
   6   2  -2  484.25   25.30
  -6  -2   2  486.15   26.20
  -6  -2   2  492.65   25.60
  -6  -2   2  500.05   25.20
   5   2  -2 3259.17  121.99
   5   2  -2 3617.54  114.29
  -5  -2   2 3593.34  116.69
  -5  -2   2 3701.83  119.59
  -5  -2   2 3566.44  116.79
   4   2  -2  262.17   15.10
   4   2  -2  261.27   13.00
  -4  -2   2  257.77   14.60
  -4  -2   2  236.28   15.40
  -4  -2   2  254.77   14.00
   3   2  -2  648.34   24.30
   3   2  -2  688.63   26.60
  -3  -2   2  636.94   26.60
  -3  -2   2  637.34   24.50
  -3  -2   2  614.84   24.80
   2   2  -2 1249.38   42.80
   2   2  -2 1253.07   41.60
  -2  -2   2 1203.78   41.70
  -2  -2   2 1224.18   42.80
  -2  -2   2 1236.78   40.90
   1   2  -2  265.57   11.70
   1   2  -2  259.57   12.10
  -1  -2   2  261.37   11.80
  -1  -2   2  276.27   10.60
   0   2  -2   14.40    3.60
   0   2  -2    9.80    2.90
   0   2  -2   13.70    2.60
   0  -2   2   11.10    3.50
   0  -2   2   11.50    2.40
  -1   2  -2 1919.11   64.69
  -1   2  -2 2037.70   63.09
  -1   2  -2 1978.90   60.99
  -1   2  -2 1950.40   64.39
   1  -2   2 2021.60   65.09
  -2   2  -2 3012.70   99.99
  -2   2  -2 3153.28   98.89
  -2   2  -2 3122.09   95.99
   2  -2   2 3146.59  100.09
  -3   2  -2 3912.21  122.29
  -3   2  -2 3747.73  126.09
  -3   2  -2 3884.21  125.09
   3  -2   2 3941.61  125.89
   3  -2   2 4103.79  126.19
  -4   2  -2   49.80    7.90
  -4   2  -2   51.99    7.00
  -4   2  -2   42.90    8.40
   4  -2   2   53.89    8.40
   4  -2   2   44.30    7.80
  -5   2  -2 1845.52   62.09
  -5   2  -2 1752.92   65.49
   5  -2   2 1870.71   65.49
   5  -2   2 1830.82   64.39
  -6   2  -2   22.80    7.90
  -6   2  -2   21.90    7.10
  -6   2  -2   20.20    6.60
   6  -2   2   28.10    6.90
   6  -2   2   24.40    6.40
  -7   2  -2    0.40    6.60
  -7   2  -2   -0.70    8.30
   7  -2   2    6.60    6.70
   7  -2   2   14.00    9.30
  -8   2  -2    6.40    7.90
  -8   2  -2  -17.70    9.00
  -8   2  -2   -7.00    7.70
   8  -2   2  -11.20    8.70
   8  -2   2   -4.40    8.30
  -9   2  -2  120.79   18.00
  -9   2  -2  128.99   16.80
  -9   2  -2   95.19   14.20
   9  -2   2  135.19   16.40
   9  -2   2  136.59   19.60
   9   1  -2   11.90    9.40
   9   1  -2   39.70    8.70
  -9  -1   2   28.30   12.00
  -9  -1   2   16.50   11.40
  -9  -1   2   37.10   12.10
   8   1  -2   95.49   14.70
  -8  -1   2  121.19   16.20
  -8  -1   2   87.99   13.60
  -8  -1   2   94.79   13.90
   7   1  -2   -4.20    6.60
   7   1  -2    6.80    4.70
  -7  -1   2   -7.40    7.40
  -7  -1   2   10.70    7.50
  -7  -1   2    4.70    7.90
   6   1  -2  137.19   13.60
   6   1  -2  136.99   10.10
  -6  -1   2  133.09   13.60
  -6  -1   2  131.49   13.10
  -6  -1   2  169.78   14.60
   5   1  -2  835.32   29.90
  -5  -1   2  810.22   33.40
  -5  -1   2  766.02   40.70
  -5  -1   2  819.72   38.40
   4   1  -2 1426.76   48.30
   4   1  -2 1445.16   52.29
  -4  -1   2 1462.05   51.19
  -4  -1   2 1475.15   52.79
  -4  -1   2 1421.26   51.09
   3   1  -2  735.33   28.20
   3   1  -2  712.83   25.00
  -3  -1   2  686.43   26.50
  -3  -1   2  702.73   28.20
  -3  -1   2  690.23   26.70
   2   1  -2 1851.41   59.39
   2   1  -2 1902.31   61.49
  -2  -1   2 1882.71   61.69
  -2  -1   2 1800.42   60.09
  -2  -1   2 1839.12   60.39
   1   1  -2 2060.89   66.19
   1   1  -2 2036.50   65.19
  -1  -1   2 2063.19   65.59
  -1  -1   2 2101.39   65.59
   0   1  -2   69.29    4.40
   0   1  -2   65.29    4.30
   0   1  -2   62.19    4.80
   0   1  -2   72.69    4.90
   0   1  -2   62.49    5.10
  -1   1  -2  506.65   16.70
  -1   1  -2  484.95   18.50
  -1   1  -2  500.75   17.80
   1  -1   2  500.35   18.30
  -2   1  -2    3.70    2.70
  -2   1  -2    6.40    2.10
  -2   1  -2    5.10    3.00
   2  -1   2    8.30    3.00
   2  -1   2   12.10    3.90
  -3   1  -2 1318.77   48.00
  -3   1  -2 1421.56   46.20
  -3   1  -2 1402.76   47.80
   3  -1   2 1386.66   48.20
   3  -1   2 1410.16   47.50
  -4   1  -2   50.49    7.40
  -4   1  -2   45.70    7.30
  -4   1  -2   46.70    7.20
   4  -1   2   57.49    8.40
   4  -1   2   46.20    7.30
  -5   1  -2  680.43   29.70
  -5   1  -2  706.33   28.70
  -5   1  -2  710.83   30.90
   5  -1   2  739.43   30.70
   5  -1   2  746.43   30.60
  -6   1  -2  345.57   21.10
  -6   1  -2  353.26   18.70
  -6   1  -2  364.46   20.40
   6  -1   2  380.46   21.00
   6  -1   2  358.96   20.10
  -7   1  -2  214.08   16.50
  -7   1  -2  204.08   18.40
  -7   1  -2  209.78   16.30
   7  -1   2  251.17   19.00
   7  -1   2  223.58   16.80
  -8   1  -2  216.38   21.10
  -8   1  -2  180.88   16.90
  -8   1  -2  179.68   16.60
   8  -1   2  186.88   17.50
   8  -1   2  219.98   17.50
  -9   1  -2   20.40    9.20
  -9   1  -2   11.00    9.40
  -9   1  -2   -0.20   10.30
   9  -1   2    1.00   10.00
   9  -1   2  -12.50    9.00
 -10   1  -2   26.60   12.70
 -10   1  -2   20.20   10.40
  10  -1   2   22.80   11.00
  10  -1   2   -1.00   11.60
   9   0  -2  344.27   27.60
   9   0  -2  447.06   22.20
  -9   0   2  377.46   27.40
  -9   0   2  400.16   27.70
  -9   0   2  352.46   26.30
   8   0  -2   31.50    9.30
   8   0  -2   37.10    6.90
  -8   0   2   25.60    9.60
  -8   0   2   12.80   10.30
  -8   0   2   35.20   10.80
   7   0  -2  779.62   30.20
   7   0  -2  766.92   36.50
  -7   0   2  783.22   37.30
  -7   0   2  773.62   36.10
  -7   0   2  762.52   36.60
   6   0  -2  127.89   13.60
   6   0  -2  126.59    9.40
  -6   0   2  140.49   13.70
  -6   0   2  142.89   13.80
  -6   0   2  133.29   13.50
   5   0  -2   51.59    6.30
   5   0  -2   38.50    7.70
  -5   0   2   44.00    7.90
  -5   0   2   51.49    7.90
   4   0  -2  252.87   11.20
   4   0  -2  267.67   16.50
  -4   0   2  243.48   14.60
  -4   0   2  271.27   15.10
  -4   0   2  252.17   15.30
   3   0  -2  291.27   15.80
   3   0  -2  282.97   11.60
  -3   0   2  301.07   15.30
  -3   0   2  301.47   14.30
  -3   0   2  292.17   14.70
   2   0  -2 2832.52   88.99
   2   0  -2 2952.30   92.79
  -2   0   2 2851.91   91.59
  -2   0   2 2826.72   90.79
   1   0  -2  622.54   19.70
   1   0  -2  610.94   22.10
   1   0  -2  611.94   21.50
  -1   0   2  609.84   21.70
  -1   0   2  569.04   20.40
   0   0  -2 3240.18   99.59
   0   0  -2 3184.88   99.19
   0   0  -2 3181.58   99.39
  -1   0  -2 6074.19  187.98
  -1   0  -2 6062.09  187.58
  -1   0  -2 5992.30  187.68
   1   0   2 6306.27  186.78
   1   0   2 6061.19  188.58
  -2   0  -2  111.39    7.10
  -2   0  -2  114.39    6.70
  -2   0  -2  112.89    7.30
   2   0   2  130.69    6.30
   2   0   2  122.19    8.10
  -3   0  -2   19.60    3.70
  -3   0  -2   13.40    3.80
  -3   0  -2   18.00    4.30
   3   0   2   16.90    4.00
   3   0   2   18.70    3.80
  -4   0  -2   57.09    8.10
  -4   0  -2   63.09    7.50
  -4   0  -2   66.39    8.60
   4   0   2   72.49    7.90
   4   0   2   68.09    8.80
  -5   0  -2  693.73   29.60
  -5   0  -2  692.63   29.20
  -5   0  -2  731.33   31.20
   5   0   2  727.53   29.00
   5   0   2  722.83   30.00
  -6   0  -2  847.52   36.00
  -6   0  -2  855.71   35.50
  -6   0  -2  845.22   36.60
   6   0   2  854.71   34.70
   6   0   2  885.11   36.10
  -7   0  -2   91.39   12.00
  -7   0  -2  102.39   14.60
  -7   0  -2  109.19   15.30
   7   0   2  101.89   11.80
   7   0   2  112.89   13.00
  -8   0  -2 1189.58   49.40
  -8   0  -2 1111.09   47.70
  -8   0  -2 1105.19   46.90
   8   0   2 1176.38   47.20
   8   0   2 1181.98   47.10
  -9   0  -2  129.49   16.40
  -9   0  -2  113.39   18.80
  -9   0  -2  134.79   15.70
   9   0   2  131.09   15.90
   9   0   2  138.79   16.60
 -10   0  -2   46.70   11.70
 -10   0  -2   36.90   13.60
 -10   0  -2   57.19   11.90
  10   0   2   44.20   12.40
  10   0   2   56.69    9.70
   9  -1  -2  430.66   28.10
  -9   1   2  400.26   28.50
  -9   1   2  425.16   29.30
  -9   1   2  444.96   29.50
   8  -1  -2   94.29   14.20
   8  -1  -2  113.79   11.60
  -8   1   2  107.59   16.10
  -8   1   2  110.19   16.30
  -8   1   2   82.59   15.90
   7  -1  -2  583.64   32.50
   7  -1  -2  659.53   25.90
  -7   1   2  647.94   32.60
  -7   1   2  676.53   33.40
  -7   1   2  655.93   32.90
   6  -1  -2 1250.67   50.79
   6  -1  -2 1222.28   42.90
  -6   1   2 1198.28   49.40
  -6   1   2 1300.07   49.70
  -6   1   2 1240.68   49.50
   5  -1  -2    5.10    3.50
   5  -1  -2    0.00    6.10
  -5   1   2    3.70    7.00
  -5   1   2    3.10    6.10
  -5   1   2   -6.80    5.00
   4  -1  -2    4.60    5.20
   4  -1  -2    1.20    2.80
  -4   1   2    5.50    5.50
  -4   1   2    1.90    5.20
  -4   1   2   -0.40    4.60
   3  -1  -2  242.78   14.30
   3  -1  -2  201.88    8.60
  -3   1   2  199.48   13.00
  -3   1   2  204.88   11.80
  -3   1   2  197.08   12.50
   2  -1  -2 2671.13   84.19
   2  -1  -2 2767.72   87.49
   2  -1  -2 2843.72   89.69
  -2   1   2 2683.03   88.09
  -2   1   2 2730.33   87.29
   1  -1  -2 9104.89  274.87
   1  -1  -2 8914.91  273.57
  -1   1   2 8805.22  273.97
  -1   1   2 8731.53  272.57
   0  -1  -2 1467.55   47.70
   0  -1  -2 1446.86   47.40
   0  -1  -2 1586.54   47.90
   0   1   2 1409.56   45.70
   0   1   2 1512.25   46.60
  -1  -1  -2 9886.31  302.77
  -1  -1  -2 9999.00  302.37
   1   1   2 9693.23  302.67
  -2  -1  -2  938.01   32.10
  -2  -1  -2  954.50   32.60
  -2  -1  -2  910.91   31.50
   2   1   2  953.80   29.90
   2   1   2  946.71   32.90
  -3  -1  -2    5.10    3.40
  -3  -1  -2    0.80    3.40
  -3  -1  -2    2.90    2.80
   3   1   2    7.50    2.50
  -4  -1  -2    5.20    3.80
  -4  -1  -2   -1.80    4.40
  -4  -1  -2   -0.50    4.10
   4   1   2    5.30    3.50
   4   1   2    4.20    3.80
  -5  -1  -2  949.40   37.60
  -5  -1  -2  987.00   38.20
   5   1   2  987.40   38.20
   5   1   2 1008.60   36.60
  -6  -1  -2 1539.15   57.09
  -6  -1  -2 1547.35   56.89
  -6  -1  -2 1508.05   56.39
   6   1   2 1557.94   55.29
   6   1   2 1576.44   56.79
  -7  -1  -2    0.70    6.70
  -7  -1  -2    1.20    6.70
  -7  -1  -2   -9.50    5.50
   7   1   2   -0.90    6.50
  -8  -1  -2 1041.70   45.80
  -8  -1  -2 1009.40   44.30
  -8  -1  -2 1096.99   45.70
   8   1   2 1068.69   43.40
   8   1   2 1064.49   43.80
  -9  -1  -2  119.99   15.10
  -9  -1  -2   99.59   15.70
  -9  -1  -2  126.69   16.30
   9   1   2  136.69   15.60
   9   1   2  126.69   15.80
 -10  -1  -2  113.99   17.60
 -10  -1  -2  130.59   20.20
 -10  -1  -2  103.49   16.20
  10   1   2  104.29   16.50
  10   1   2  117.19   18.20
   9  -2  -2  357.76   26.80
  -9   2   2  436.96   29.80
  -9   2   2  370.46   27.80
  -9   2   2  406.16   29.90
   8  -2  -2  319.87   17.30
   8  -2  -2  263.77   22.60
  -8   2   2  301.17   23.80
  -8   2   2  249.18   24.30
  -8   2   2  308.97   24.40
   7  -2  -2   43.00    6.90
   7  -2  -2   38.60   10.60
  -7   2   2   51.49    9.70
  -7   2   2   40.10   10.60
  -7   2   2   37.40   10.20
   6  -2  -2  333.77   22.20
   6  -2  -2  328.87   15.60
  -6   2   2  328.67   20.90
  -6   2   2  336.67   22.10
  -6   2   2  332.57   21.60
   5  -2  -2  150.78    9.50
   5  -2  -2  145.39   14.70
  -5   2   2  149.59   13.90
  -5   2   2  138.89   13.60
  -5   2   2  141.39   14.10
   4  -2  -2   64.29    6.30
   4  -2  -2   49.10    8.30
  -4   2   2   52.19    7.70
  -4   2   2   52.19    8.00
  -4   2   2   44.50    6.70
   3  -2  -2  124.69   11.90
   3  -2  -2  137.89    7.00
  -3   2   2  112.69   10.40
  -3   2   2  115.39    9.90
   2  -2  -2 1961.70   56.79
   2  -2  -2 1810.72   61.99
   2  -2  -2 1784.42   59.09
  -2   2   2 1748.03   59.39
  -2   2   2 1723.03   60.09
   1  -2  -2 1383.16   45.40
   1  -2  -2 1361.56   47.00
  -1   2   2 1386.66   46.00
  -1   2   2 1375.96   43.00
  -1   2   2 1379.86   44.60
   0  -2  -2  152.88    8.40
   0  -2  -2  157.28    7.80
   0   2   2  142.89    5.90
   0   2   2  137.49    6.40
  -1  -2  -2 1526.55   49.50
  -1  -2  -2 1624.74   50.89
  -1  -2  -2 1672.33   52.09
  -1  -2  -2 1567.34   50.69
   1   2   2 1532.05   51.19
  -2  -2  -2   32.20    4.60
  -2  -2  -2   40.50    4.20
  -2  -2  -2   39.50    4.90
   2   2   2   39.60    5.50
  -3  -2  -2 1562.94   51.69
  -3  -2  -2 1506.55   51.39
  -3  -2  -2 1615.84   53.29
   3   2   2 1527.15   49.99
   3   2   2 1536.45   52.49
  -4  -2  -2  476.65   21.40
  -4  -2  -2  449.26   19.80
  -4  -2  -2  456.55   19.90
   4   2   2  442.66   18.20
   4   2   2  468.35   21.10
  -5  -2  -2   82.79   11.30
  -5  -2  -2   66.89    8.50
  -5  -2  -2   81.19    9.70
   5   2   2   79.59    8.00
   5   2   2   85.49   10.30
  -6  -2  -2 1618.04   57.19
  -6  -2  -2 1427.66   61.19
  -6  -2  -2 1503.75   60.49
   6   2   2 1551.54   55.19
   6   2   2 1679.13   57.49
  -7  -2  -2  116.99   13.40
  -7  -2  -2  122.49   13.20
  -7  -2  -2  128.89   12.30
   7   2   2  129.89   12.60
   7   2   2  119.99   13.70
  -8  -2  -2  637.64   31.20
  -8  -2  -2  647.74   32.00
  -8  -2  -2  648.34   33.40
   8   2   2  603.24   30.10
   8   2   2  627.84   29.70
  -9  -2  -2  120.49   18.40
  -9  -2  -2  124.49   16.20
  -9  -2  -2  136.89   14.70
   9   2   2  109.79   14.70
   9   2   2  143.09   15.60
 -10  -2  -2    7.30   13.50
 -10  -2  -2   21.10   11.50
 -10  -2  -2   31.30    9.70
  10   2   2   28.30    9.60
   8  -3  -2  129.29   14.40
   8  -3  -2  135.69   19.00
  -8   3   2  174.68   19.70
  -8   3   2  176.48   20.50
  -8   3   2  172.98   20.50
   7  -3  -2   86.09   11.40
   7  -3  -2   90.39   15.80
  -7   3   2  112.69   15.60
  -7   3   2  112.89   15.70
  -7   3   2  107.19   15.90
   6  -3  -2  395.46   18.30
   6  -3  -2  381.66   24.70
  -6   3   2  397.26   23.50
  -6   3   2  377.96   23.90
  -6   3   2  405.66   23.10
   5  -3  -2   -0.10    6.50
   5  -3  -2    9.10    4.90
  -5   3   2    3.70    6.40
  -5   3   2   15.30    7.40
  -5   3   2   10.60    6.20
   4  -3  -2 1518.35   49.20
   4  -3  -2 1423.96   55.99
  -4   3   2 1484.05   53.29
   3  -3  -2 2163.28   64.89
   3  -3  -2 1969.80   70.79
  -3   3   2 1976.60   67.99
  -3   3   2 1924.91   68.39
   2  -3  -2   73.89    9.30
   2  -3  -2   79.79    6.40
  -2   3   2   64.89    7.00
  -2   3   2   64.19    8.30
   1  -3  -2 1330.87   44.00
   1  -3  -2 1314.07   46.60
  -1   3   2 1322.27   42.60
  -1   3   2 1310.37   44.60
  -1   3   2 1327.27   43.70
   0  -3  -2  211.18    9.80
   0  -3  -2  202.08   11.50
   0   3   2  214.58    9.00
   0   3   2  212.18    9.20
  -1  -3  -2 2729.53   84.59
  -1  -3  -2 2679.93   84.59
  -1  -3  -2 2581.84   82.59
   1   3   2 2552.94   83.79
  -2  -3  -2 2512.15   79.49
  -2  -3  -2 2456.55   79.39
  -2  -3  -2 2581.04   81.89
  -2  -3  -2 2620.84   80.79
   2   3   2 2411.46   80.99
  -3  -3  -2  669.83   24.70
  -3  -3  -2  705.73   27.20
  -3  -3  -2  672.73   24.70
   3   3   2  676.03   24.00
   3   3   2  648.24   26.10
  -4  -3  -2 3682.63  118.89
  -4  -3  -2 3657.53  116.59
  -4  -3  -2 3615.24  116.19
   4   3   2 3612.94  117.69
   4   3   2 3593.64  115.09
  -5  -3  -2  290.77   15.80
  -5  -3  -2  263.27   16.90
   5   3   2  274.37   16.20
   5   3   2  271.77   16.00
  -6  -3  -2  222.68   16.30
  -6  -3  -2  216.78   15.20
  -6  -3  -2  229.78   16.30
   6   3   2  192.78   17.10
   6   3   2  217.08   13.60
  -7  -3  -2   13.80    6.90
  -7  -3  -2    6.80    6.80
  -7  -3  -2    9.70    5.50
   7   3   2    6.10    5.40
   7   3   2    8.50    6.10
  -8  -3  -2   87.89   14.40
  -8  -3  -2   92.29   12.60
  -8  -3  -2  119.69   14.40
   8   3   2   73.09   11.90
   8   3   2   49.99    8.80
  -9  -3  -2  334.37   23.70
  -9  -3  -2  354.76   21.80
  -9  -3  -2  358.06   26.50
   9   3   2  318.47   21.30
   9   3   2  313.67   21.80
 -10  -3  -2    8.10   10.70
 -10  -3  -2   -2.80   10.70
 -10  -3  -2    3.40    9.90
  10   3   2    8.50    8.50
  10   3   2   11.60    8.70
   8  -4  -2   -1.40   11.70
  -8   4   2   13.40   11.90
  -8   4   2   20.50   11.90
  -8   4   2   -0.10   11.30
   7  -4  -2   12.60    9.70
   7  -4  -2   -3.20    7.00
  -7   4   2   22.80    9.90
  -7   4   2   13.00   11.90
  -7   4   2   19.40   12.00
   6  -4  -2  842.52   42.10
   6  -4  -2  944.91   34.80
  -6   4   2  910.21   41.40
  -6   4   2  937.71   41.60
  -6   4   2  951.70   40.20
   5  -4  -2  325.07   15.80
   5  -4  -2  293.77   22.40
  -5   4   2  311.37   19.20
  -5   4   2  303.27   19.90
  -5   4   2  309.37   19.70
   4  -4  -2  844.62   38.10
   4  -4  -2  889.91   31.80
  -4   4   2  853.61   36.00
  -4   4   2  845.12   35.40
  -4   4   2  881.71   34.90
   3  -4  -2 1389.56   45.20
  -3   4   2 1278.37   48.00
  -3   4   2 1307.97   48.40
   2  -4  -2  831.22   29.10
   2  -4  -2  768.22   33.00
  -2   4   2  781.82   29.90
  -2   4   2  814.22   27.90
  -2   4   2  795.92   30.60
   1  -4  -2   87.99    6.90
   1  -4  -2   87.09    9.70
  -1   4   2   82.49    7.80
  -1   4   2   89.99    6.10
  -1   4   2   91.69    7.40
   0  -4  -2    3.40    3.30
   0  -4  -2    4.10    4.30
   0   4   2    2.70    2.60
   0   4   2    5.90    2.50
   0   4   2    7.30    2.80
  -1  -4  -2 2496.35   79.09
  -1  -4  -2 2551.74   81.19
  -1  -4  -2 2518.95   82.39
   1   4   2 2492.15   80.99
   1   4   2 2468.35   79.79
  -2  -4  -2 1972.70   66.49
  -2  -4  -2 1945.81   64.19
  -2  -4  -2 2124.69   66.79
  -2  -4  -2 1963.70   63.39
   2   4   2 1951.00   65.99
  -3  -4  -2   -0.60    4.70
  -3  -4  -2   -3.60    2.80
  -3  -4  -2   -0.20    4.10
  -3  -4  -2   -2.70    2.90
   3   4   2   -5.20    3.60
  -4  -4  -2 3252.57  107.69
  -4  -4  -2 3258.37  104.99
  -4  -4  -2 3275.17  104.09
   4   4   2 3171.38  106.29
   4   4   2 3281.37  104.19
  -5  -4  -2  514.05   23.00
  -5  -4  -2  434.06   26.20
  -5  -4  -2  483.05   20.90
   5   4   2  477.75   22.60
   5   4   2  462.75   20.40
  -6  -4  -2   98.59    9.30
  -6  -4  -2   88.49   13.10
  -6  -4  -2   91.39   12.50
   6   4   2   94.69    9.40
   6   4   2  106.29   11.70
  -7  -4  -2   10.00    6.70
  -7  -4  -2   10.10    7.70
  -7  -4  -2    5.70    6.70
   7   4   2   10.70    6.20
   7   4   2   13.50    6.10
  -8  -4  -2  123.19   15.40
  -8  -4  -2   91.09   14.50
  -8  -4  -2  103.29   11.90
   8   4   2  115.49   14.30
   8   4   2   96.59   10.70
  -9  -4  -2  671.33   35.30
  -9  -4  -2  663.23   32.00
  -9  -4  -2  672.93   35.50
   9   4   2  666.43   32.90
   9   4   2  687.83   32.20
 -10  -4  -2   66.89   12.20
 -10  -4  -2   58.59   12.90
 -10  -4  -2   53.89   13.30
  10   4   2   53.09   10.90
  10   4   2   39.30    9.50
   7  -5  -2   -1.80    8.60
   7  -5  -2  -13.70    9.90
  -7   5   2  -11.80    9.80
  -7   5   2  -11.90   10.20
  -7   5   2  -18.60   10.10
   6  -5  -2  410.46   27.30
   6  -5  -2  439.56   20.90
  -6   5   2  400.26   24.50
  -6   5   2  360.96   26.60
  -6   5   2  377.26   26.20
   5  -5  -2  815.22   30.70
   5  -5  -2  690.63   36.90
  -5   5   2  754.22   33.60
  -5   5   2  762.82   35.50
  -5   5   2  720.73   34.20
   4  -5  -2   -0.30    5.30
   4  -5  -2    0.50    6.60
  -4   5   2   -6.00    5.90
  -4   5   2    2.70    7.50
  -4   5   2    1.90    6.10
   3  -5  -2 1066.49   44.60
  -3   5   2 1056.49   40.70
   2  -5  -2   80.99    7.00
  -2   5   2   86.39    6.90
  -2   5   2   84.69    8.70
  -2   5   2   73.19    8.90
   1  -5  -2   54.99    9.10
   1  -5  -2   54.29    5.90
  -1   5   2   50.39    6.80
  -1   5   2   58.69    6.80
  -1   5   2   61.09    5.60
   0  -5  -2   -1.90    3.00
   0  -5  -2   -6.20    4.80
   0   5   2    1.30    3.00
   0   5   2   -2.00    2.60
   0   5   2   -5.90    3.10
  -1  -5  -2  199.98   13.80
  -1  -5  -2  185.88   11.10
   1   5   2  187.78   11.20
   1   5   2  182.28   10.30
  -2  -5  -2 2327.47   72.89
  -2  -5  -2 2333.47   77.89
  -2  -5  -2 2300.37   76.69
  -2  -5  -2 2338.57   74.79
   2   5   2 2219.58   76.59
  -3  -5  -2    3.00    4.60
  -3  -5  -2    6.30    5.20
  -3  -5  -2    3.60    2.50
  -3  -5  -2    7.60    3.40
   3   5   2    7.40    4.00
  -4  -5  -2  818.42   29.50
  -4  -5  -2  824.52   34.00
  -4  -5  -2  854.81   31.60
   4   5   2  794.92   32.60
  -5  -5  -2  268.37   15.60
  -5  -5  -2  276.27   14.00
  -5  -5  -2  277.27   17.60
   5   5   2  259.87   16.10
  -6  -5  -2    0.40    6.30
  -6  -5  -2    7.60    5.90
  -6  -5  -2   -0.90    4.10
   6   5   2   -0.50    4.80
   6   5   2   -1.30    3.60
  -7  -5  -2  378.26   22.30
  -7  -5  -2  381.56   20.70
  -7  -5  -2  357.36   22.70
   7   5   2  359.56   21.30
   7   5   2  371.36   20.40
  -8  -5  -2  -10.00    7.90
  -8  -5  -2   -0.50    6.00
  -8  -5  -2    9.90    7.80
   8   5   2    0.40    6.90
   8   5   2    9.40    6.10
  -9  -5  -2  303.77   23.90
  -9  -5  -2  264.87   22.20
  -9  -5  -2  318.37   20.30
   9   5   2  291.97   21.00
   9   5   2  271.27   20.10
 -10  -5  -2   61.09   14.00
 -10  -5  -2   20.90   11.60
 -10  -5  -2   23.00    9.00
  10   5   2   31.40    8.90
   7  -6  -2  178.58   24.60
  -7   6   2  133.89   21.80
  -7   6   2  162.18   19.50
  -7   6   2  214.48   25.00
   6  -6  -2   62.89   12.40
   6  -6  -2   99.49   15.20
  -6   6   2   58.39   12.70
  -6   6   2   84.29   13.10
  -6   6   2   83.99   14.90
   5  -6  -2  589.24   33.90
   5  -6  -2  680.73   28.60
  -5   6   2  621.64   31.40
  -5   6   2  606.94   31.60
  -5   6   2  623.34   31.50
   4  -6  -2    0.80    6.20
   4  -6  -2   10.50    9.40
  -4   6   2   10.90    7.20
  -4   6   2   14.30    6.70
  -4   6   2    4.00    7.20
   3  -6  -2 1293.57   53.59
  -3   6   2 1368.26   46.40
  -3   6   2 1276.37   49.00
   2  -6  -2   28.20    8.30
   2  -6  -2   36.70    6.00
  -2   6   2   36.60    6.60
  -2   6   2   32.70    7.30
  -2   6   2   27.90    4.80
   1  -6  -2  694.53   32.80
   1  -6  -2  717.73   26.50
  -1   6   2  689.13   28.40
  -1   6   2  712.93   27.30
  -1   6   2  715.13   27.30
   0  -6  -2 1051.79   36.40
   0  -6  -2 1010.80   41.00
   0   6   2 1038.70   35.50
   0   6   2  991.40   37.30
   0   6   2 1006.60   37.30
  -1  -6  -2  184.78   13.60
  -1  -6  -2  183.68   11.30
   1   6   2  173.78   11.70
   1   6   2  185.58   11.40
   1   6   2  194.68    9.40
  -2  -6  -2  870.51   28.50
  -2  -6  -2  864.41   32.90
  -2  -6  -2  844.62   34.80
   2   6   2  820.52   32.90
  -3  -6  -2   19.80    4.50
  -3  -6  -2   23.80    3.20
  -3  -6  -2   19.00    5.30
  -3  -6  -2   34.00    7.10
   3   6   2   27.00    5.60
  -4  -6  -2  943.31   52.39
  -4  -6  -2 1131.09   37.40
  -4  -6  -2 1089.79   40.60
  -4  -6  -2 1136.59   42.90
   4   6   2 1101.09   42.40
  -5  -6  -2  454.95   24.20
  -5  -6  -2  456.45   22.10
  -5  -6  -2  453.75   19.30
   5   6   2  446.36   23.20
  -6  -6  -2  143.69   10.90
  -6  -6  -2  151.78   14.50
  -6  -6  -2  119.29   13.20
   6   6   2  137.59   13.30
  -7  -6  -2  430.86   26.10
  -7  -6  -2  438.86   25.10
  -7  -6  -2  434.86   21.80
   7   6   2  450.95   25.00
   7   6   2  443.06   22.70
  -8  -6  -2  210.38   20.80
  -8  -6  -2  244.08   20.30
  -8  -6  -2  232.18   15.90
   8   6   2  225.08   16.60
   8   6   2  213.18   18.30
  -9  -6  -2    2.20   10.20
  -9  -6  -2   -2.40    9.20
  -9  -6  -2   -4.00    7.90
   9   6   2   -4.10    7.30
   9   6   2    2.10    8.00
 -10  -6  -2  111.49   19.40
 -10  -6  -2  140.49   16.50
 -10  -6  -2   70.19   15.60
  10   6   2  117.09   16.40
  10   6   2  101.29   16.60
   6  -7  -2   51.19   13.40
  -6   7   2   51.09   13.10
  -6   7   2   47.00   12.50
  -6   7   2   33.50   11.30
   5  -7  -2  159.78   16.50
   5  -7  -2  148.69   19.40
  -5   7   2  142.69   17.20
  -5   7   2  100.89   14.70
  -5   7   2  123.69   17.00
   4  -7  -2   49.70   12.50
  -4   7   2   65.89   11.70
  -4   7   2   47.10    9.00
   3  -7  -2  759.32   38.80
  -3   7   2  755.12   33.30
  -3   7   2  763.02   33.80
  -3   7   2  773.92   30.60
   2  -7  -2  359.26   23.50
   2  -7  -2  392.66   17.10
  -2   7   2  378.96   18.30
  -2   7   2  395.46   19.80
  -2   7   2  350.46   20.00
   1  -7  -2  173.58   11.00
   1  -7  -2  208.88   17.30
  -1   7   2  199.58   12.70
  -1   7   2  201.98   12.20
  -1   7   2  190.08   13.90
   0  -7  -2 2374.56   85.19
   0  -7  -2 2494.65   78.49
   0   7   2 2389.86   76.99
   0   7   2 2295.17   79.99
   0   7   2 2327.07   80.09
  -1  -7  -2  439.46   19.60
  -1  -7  -2  416.56   23.80
   1   7   2  436.16   20.80
   1   7   2  414.66   20.30
   1   7   2  442.56   16.70
  -2  -7  -2   11.20    4.30
   2   7   2   12.50    5.20
  -3  -7  -2   84.49   13.20
  -3  -7  -2   98.89    6.10
  -3  -7  -2   89.79    9.40
  -3  -7  -2   93.99    9.90
   3   7   2   97.59   11.00
  -4  -7  -2  430.66   23.20
  -4  -7  -2  436.96   20.50
  -4  -7  -2  445.16   16.90
   4   7   2  404.36   21.90
  -5  -7  -2 1455.35   57.89
  -5  -7  -2 1608.04   56.29
  -5  -7  -2 1527.95   58.59
  -5  -7  -2 1563.04   51.79
   5   7   2 1523.35   57.99
  -6  -7  -2    9.70    7.40
  -6  -7  -2    5.50    6.80
  -6  -7  -2   19.60    6.50
  -6  -7  -2   13.20    4.80
   6   7   2   10.30    6.50
  -7  -7  -2  812.82   33.70
  -7  -7  -2  861.61   37.90
  -7  -7  -2  809.32   38.80
   7   7   2  833.42   37.70
  -8  -7  -2  603.34   26.70
  -8  -7  -2  567.64   31.90
  -8  -7  -2  556.34   31.80
   8   7   2  595.44   31.40
  -9  -7  -2    9.70    7.20
  -9  -7  -2  -15.70   11.40
  -9  -7  -2    4.60   11.60
   9   7   2   11.70    8.90
   9   7   2  -12.30    8.00
   5  -8  -2   -3.70   10.50
   5  -8  -2    0.10   11.00
  -5   8   2    2.10   11.10
  -5   8   2   -7.90   10.30
  -5   8   2  -12.70    9.30
   4  -8  -2   34.50   11.20
  -4   8   2   27.10    8.50
  -4   8   2   16.40    9.50
  -4   8   2   26.80   10.30
   3  -8  -2   46.80   11.70
  -3   8   2   61.69   11.10
  -3   8   2   43.20    9.50
  -3   8   2   67.09    9.40
   2  -8  -2 1055.89   37.50
   2  -8  -2 1013.30   47.30
  -2   8   2 1032.50   40.50
  -2   8   2 1076.49   42.70
  -2   8   2 1051.59   40.40
   1  -8  -2   87.79    8.70
   1  -8  -2   92.29   15.40
  -1   8   2   69.79    9.80
  -1   8   2   73.69    8.90
  -1   8   2   86.49   11.90
   0  -8  -2 1023.50   37.00
   0  -8  -2  968.70   43.80
   0   8   2  964.20   39.40
   0   8   2 1039.60   35.60
   0   8   2 1011.30   39.50
  -1  -8  -2  867.41   33.00
  -1  -8  -2  826.82   38.20
   1   8   2  856.81   35.30
   1   8   2  836.52   34.80
   1   8   2  865.01   29.40
  -2  -8  -2   -1.90    4.70
  -2  -8  -2    1.60    6.30
   2   8   2    1.50    4.90
   2   8   2    1.70    2.90
  -3  -8  -2   78.69   10.20
  -3  -8  -2   83.19   13.30
  -3  -8  -2   73.19   10.20
   3   8   2   67.99   10.00
  -4  -8  -2   57.99    9.30
  -4  -8  -2   50.49    5.10
  -4  -8  -2   66.99   10.60
  -4  -8  -2   58.19    9.20
   4   8   2   41.80    8.10
  -5  -8  -2  113.19   14.70
  -5  -8  -2  128.49    8.60
  -5  -8  -2  127.19   12.40
  -5  -8  -2  119.79   13.30
   5   8   2  139.89   13.80
  -6  -8  -2  446.26   25.10
  -6  -8  -2  445.36   19.60
  -6  -8  -2  449.46   26.40
  -6  -8  -2  442.96   25.70
   6   8   2  418.66   25.00
  -7  -8  -2  397.36   25.50
  -7  -8  -2  456.05   27.40
  -7  -8  -2  411.86   27.20
  -7  -8  -2  427.06   22.20
   7   8   2  410.76   25.30
  -8  -8  -2  621.74   27.10
  -8  -8  -2  648.14   34.80
  -8  -8  -2  573.44   32.90
   8   8   2  624.14   32.60
  -9  -8  -2   30.50    9.00
  -9  -8  -2   26.30   12.40
  -9  -8  -2   15.90   10.90
   9   8   2   28.90   10.50
   4  -9  -2  151.88   23.90
  -4   9   2  129.39   18.30
  -4   9   2  184.18   22.00
   3  -9  -2   33.50   12.00
  -3   9   2   80.29   11.30
  -3   9   2   56.49   11.10
  -3   9   2   47.20   10.70
   2  -9  -2  258.97   13.80
   2  -9  -2  221.18   21.30
  -2   9   2  248.48   18.00
  -2   9   2  273.77   15.80
  -2   9   2  222.18   19.60
   1  -9  -2   85.79    9.40
   1  -9  -2   60.09   11.90
  -1   9   2   62.79   10.30
  -1   9   2   64.29    9.20
  -1   9   2   71.49    9.40
   0  -9  -2  679.23   27.10
   0  -9  -2  637.14   35.70
   0   9   2  669.33   25.80
   0   9   2  665.33   31.00
   0   9   2  667.53   30.20
  -1  -9  -2  352.56   24.40
  -1  -9  -2  423.46   19.90
   1   9   2  396.86   15.90
   1   9   2  410.06   22.40
   1   9   2  391.26   21.50
  -2  -9  -2  311.07   23.20
   2   9   2  301.77   19.10
  -3  -9  -2  772.02   37.10
  -3  -9  -2  818.32   33.20
  -3  -9  -2  808.72   34.50
   3   9   2  741.23   34.40
  -4  -9  -2  276.87   18.00
  -4  -9  -2  286.07   20.60
  -4  -9  -2  306.87   18.00
   4   9   2  274.47   19.30
  -5  -9  -2   54.09    9.40
  -5  -9  -2   57.79    6.50
  -5  -9  -2   75.39   12.00
  -5  -9  -2   42.40    9.80
   5   9   2   81.79   10.50
  -6  -9  -2  301.97   21.20
  -6  -9  -2  354.36   15.40
  -6  -9  -2  289.37   23.60
  -6  -9  -2  320.77   20.10
   6   9   2  307.27   21.40
  -7  -9  -2   68.79   12.50
  -7  -9  -2  100.49   10.70
  -7  -9  -2   58.89   11.00
  -7  -9  -2   73.89   12.30
   7   9   2   83.29   14.10
  -8  -9  -2  443.86   28.80
  -8  -9  -2  519.05   24.30
  -8  -9  -2  524.55   30.00
  -8  -9  -2  430.46   29.30
   8   9   2  505.45   29.50
   3 -10  -2  159.38   22.40
  -3  10   2  173.08   17.80
  -3  10   2  168.18   21.60
  -3  10   2  189.78   16.60
   2 -10  -2   52.19   13.20
   2 -10  -2   69.89   10.10
  -2  10   2  104.29   16.90
  -2  10   2   54.39    9.40
   1 -10  -2   45.90    7.50
   1 -10  -2   57.49   11.90
  -1  10   2   44.90    9.00
  -1  10   2   28.30    7.50
  -1  10   2   33.90    9.90
   0 -10  -2  378.26   18.40
   0 -10  -2  349.67   26.40
   0  10   2  392.16   22.40
   0  10   2  372.26   21.20
   0  10   2  367.26   17.10
  -1 -10  -2  448.76   24.20
  -1 -10  -2  412.36   27.80
   1  10   2  427.96   24.90
   1  10   2  454.25   17.40
   1  10   2  419.26   24.30
  -2 -10  -2   45.50   10.70
  -2 -10  -2   68.19   11.10
   2  10   2   51.69    8.90
  -3 -10  -2 1240.38   47.40
  -3 -10  -2 1213.18   46.80
  -3 -10  -2 1126.29   51.69
   3  10   2 1198.68   49.60
  -4 -10  -2  907.91   37.40
  -4 -10  -2  853.11   40.90
  -4 -10  -2  807.52   36.70
   4  10   2  789.82   37.70
  -5 -10  -2   54.79    8.60
  -5 -10  -2   51.29   11.90
  -5 -10  -2   88.39   14.50
   5  10   2   49.99   10.20
  -6 -10  -2   64.89   11.00
  -6 -10  -2   55.99   11.10
  -6 -10  -2   47.30   12.40
   6  10   2   86.99   14.60
  -7 -10  -2   22.30   11.60
  -7 -10  -2   48.70   12.30
  -7 -10  -2   34.80   11.50
   7  10   2   41.40    9.20
   1 -11  -2   21.90   12.50
  -1  11   2   35.90    9.80
  -1  11   2   29.50   12.60
   0 -11  -2   -0.60   11.00
   0 -11  -2    3.30    6.80
   0  11   2    3.40    7.90
   0  11   2    1.30    9.40
  -1 -11  -2  176.18   20.80
  -1 -11  -2  172.78   14.80
   1  11   2  175.98   16.10
   1  11   2  187.38   19.70
  -2 -11  -2  111.39   13.30
  -2 -11  -2   75.99   14.70
   2  11   2   96.39   13.90
  -3 -11  -2  419.16   30.00
  -3 -11  -2  433.46   23.30
  -3 -11  -2  413.16   23.50
   3  11   2  393.56   24.90
  -4 -11  -2  509.05   31.20
  -4 -11  -2  516.45   28.50
  -4 -11  -2  522.35   27.40
   4  11   2  462.25   28.10
  -5 -11  -2   -0.20   10.70
  -5 -11  -2   -2.30    9.10
  -5 -11  -2   12.40    9.50
   5  11   2   -2.00    8.20
  -6 -11  -2  182.18   18.90
  -6 -11  -2  129.39   19.70
  -6 -11  -2  177.88   20.50
   6  11   2  154.98   18.20
  -2 -12  -2  165.58   24.60
  -2 -12  -2  183.78   16.20
   2  12   2  146.99   17.10
  -3 -12  -2  113.19   20.20
  -3 -12  -2  133.69   18.50
  -3 -12  -2  157.98   16.70
   3  12   2  137.39   17.00
   3  11  -3   47.70   11.10
  -3 -11   3   22.40   11.60
  -3 -11   3   49.00   18.40
   2  11  -3  148.79   15.70
  -2 -11   3  138.49   21.70
  -2 -11   3  183.98   15.10
   1  11  -3  775.42   42.30
   1  11  -3  741.53   38.20
  -1 -11   3  675.93   40.80
   0  11  -3  207.58   19.80
   0  11  -3  223.28   26.00
   0 -11   3  227.48   26.90
   5  10  -3  155.78   17.60
  -5 -10   3  134.99   17.40
  -5 -10   3  118.39   19.90
  -5 -10   3  147.69   19.60
   4  10  -3  106.59   15.50
  -4 -10   3   67.49   13.90
  -4 -10   3  112.89   16.30
  -4 -10   3  120.49   14.90
   3  10  -3  505.65   28.80
  -3 -10   3  440.56   30.80
  -3 -10   3  476.35   25.30
  -3 -10   3  467.15   26.60
   2  10  -3   -0.60    7.60
  -2 -10   3   -0.90    7.40
  -2 -10   3    7.80    9.70
   1  10  -3  432.96   27.40
   1  10  -3  470.25   31.50
  -1 -10   3  448.96   30.40
  -1 -10   3  508.45   20.30
   0  10  -3  141.99   16.70
   0  10  -3  151.78   21.80
   0 -10   3  132.89   19.80
  -1  10  -3   59.69   10.80
  -1  10  -3   52.19   11.70
   1 -10   3   22.90   11.60
  -2  10  -3  263.87   24.30
  -2  10  -3  277.37   21.50
   2 -10   3  289.17   27.90
  -3  10  -3   14.20   11.50
  -3  10  -3  -17.50    8.90
   3 -10   3   17.30   13.20
   6   9  -3  292.17   21.60
  -6  -9   3  288.97   21.70
  -6  -9   3  251.27   20.90
  -6  -9   3  253.17   25.50
   5   9  -3  688.33   34.50
  -5  -9   3  681.73   34.20
  -5  -9   3  675.13   40.20
  -5  -9   3  715.93   34.20
   4   9  -3   13.70    7.50
  -4  -9   3   10.70    8.00
  -4  -9   3   16.60    8.00
  -4  -9   3   10.50    9.00
   3   9  -3  621.64   31.50
  -3  -9   3  581.34   34.40
  -3  -9   3  613.24   28.90
  -3  -9   3  588.04   30.00
   2   9  -3   19.60    8.00
  -2  -9   3   40.60    7.50
  -2  -9   3   16.10    9.30
   1   9  -3    8.20   10.00
   1   9  -3   10.60    7.20
  -1  -9   3   13.10    5.60
  -1  -9   3   11.50    8.60
   0   9  -3   98.49   15.10
   0   9  -3  100.19   14.10
   0  -9   3  129.69    7.20
   0  -9   3  100.79   15.70
  -1   9  -3   51.69    9.50
  -1   9  -3   56.59   11.50
   1  -9   3   50.09   11.50
  -2   9  -3 1107.89   54.99
  -2   9  -3 1206.58   50.79
  -2   9  -3 1282.67   41.60
   2  -9   3 1225.18   55.89
  -3   9  -3  206.98   14.60
  -3   9  -3  198.38   21.10
  -3   9  -3  173.98   17.00
   3  -9   3  167.78   20.40
  -4   9  -3   97.09   15.90
  -4   9  -3  159.08   16.30
   4  -9   3  121.49   20.00
   7   8  -3   19.00    9.40
  -7  -8   3   37.40   12.30
  -7  -8   3   31.20    9.80
  -7  -8   3    0.60   11.80
   6   8  -3  362.06   23.10
  -6  -8   3  408.36   18.60
  -6  -8   3  309.97   22.50
  -6  -8   3  355.76   25.70
   5   8  -3 1115.89   47.70
  -5  -8   3 1154.48   48.40
  -5  -8   3 1142.59   53.09
  -5  -8   3 1119.59   47.90
  -5  -8   3 1237.28   39.60
   4   8  -3   37.10    8.30
  -4  -8   3   34.70    9.00
  -4  -8   3   41.10   10.20
  -4  -8   3   43.30    8.50
   3   8  -3   80.29   12.10
  -3  -8   3   83.49   11.60
  -3  -8   3  100.79   14.40
  -3  -8   3  101.79   11.50
   2   8  -3  185.08   15.80
  -2  -8   3  182.38   17.90
  -2  -8   3  190.48   13.40
   1   8  -3   -1.90    6.90
   1   8  -3   -5.30    5.50
  -1  -8   3   -6.00    4.80
  -1  -8   3   -8.70    7.40
   0   8  -3  122.79   13.60
   0   8  -3  125.29   17.10
   0  -8   3  130.89    8.10
   0  -8   3  139.59   16.10
  -1   8  -3   49.30    5.60
  -1   8  -3   28.80    9.20
  -1   8  -3   35.60    8.80
   1  -8   3   39.70    9.50
  -2   8  -3  800.72   37.90
  -2   8  -3  796.92   36.70
  -2   8  -3  838.22   30.00
   2  -8   3  822.72   41.10
  -3   8  -3  701.33   34.20
  -3   8  -3  695.03   36.50
  -3   8  -3  784.52   29.70
   3  -8   3  738.93   38.40
  -4   8  -3   22.90   10.40
  -4   8  -3   32.90    8.60
   4  -8   3   11.60    9.80
  -5   8  -3  169.78   21.00
  -5   8  -3  185.18   16.90
   5  -8   3  206.18   20.40
   5  -8   3  170.08   21.10
  -6   8  -3   -6.40    9.30
   6  -8   3   -3.30   13.10
   6  -8   3   -3.80   13.60
   8   7  -3   67.29   11.40
   8   7  -3   60.99   12.40
  -8  -7   3   97.59   14.00
  -8  -7   3   70.29   13.60
   7   7  -3  249.18   18.80
   7   7  -3  253.17   21.40
  -7  -7   3  239.18   21.40
  -7  -7   3  291.47   18.80
  -7  -7   3  278.37   21.00
   6   7  -3   36.60    9.40
  -6  -7   3   42.70   10.50
  -6  -7   3   48.60    9.40
   5   7  -3  396.26   22.70
  -5  -7   3  369.36   22.30
  -5  -7   3  402.76   17.80
  -5  -7   3  339.77   22.30
   4   7  -3  280.67   18.20
  -4  -7   3  257.37   18.60
  -4  -7   3  251.07   17.70
  -4  -7   3  270.67   12.20
   3   7  -3   69.59   10.00
  -3  -7   3   50.69    3.70
  -3  -7   3   51.59    9.90
  -3  -7   3   44.10    7.80
   2   7  -3  885.61   37.70
  -2  -7   3  904.91   35.30
  -2  -7   3  881.61   40.30
   1   7  -3   55.79    9.40
   1   7  -3   50.59    8.90
  -1  -7   3   62.89    7.70
  -1  -7   3   41.60    8.70
   0   7  -3 1062.89   44.20
   0   7  -3 1039.40   42.70
   0  -7   3 1127.09   35.90
   0  -7   3  999.30   45.00
  -1   7  -3    7.20    3.40
  -1   7  -3    5.40    6.10
  -1   7  -3    2.20    3.90
   1  -7   3   -7.40    7.30
  -2   7  -3  686.43   33.20
  -2   7  -3  697.53   31.90
  -2   7  -3  737.23   26.80
   2  -7   3  697.83   35.00
  -3   7  -3  193.88   18.20
  -3   7  -3  210.68   13.40
  -3   7  -3  215.48   16.00
   3  -7   3  201.18   18.90
  -4   7  -3   -2.90    9.50
  -4   7  -3    9.20    6.20
   4  -7   3    7.50    9.50
  -5   7  -3  477.75   24.20
  -5   7  -3  481.35   30.30
   5  -7   3  459.65   30.00
   5  -7   3  490.55   28.50
  -6   7  -3  143.89   15.60
  -6   7  -3  141.69   20.50
   6  -7   3  129.69   18.70
   6  -7   3  101.49   17.60
   8   6  -3  132.39   14.70
   8   6  -3  107.19   16.60
  -8  -6   3  151.48   19.50
  -8  -6   3  123.29   15.10
  -8  -6   3  148.69   19.50
   7   6  -3  424.46   24.50
   7   6  -3  421.16   26.50
  -7  -6   3  425.26   27.90
  -7  -6   3  440.46   26.40
  -7  -6   3  449.86   22.70
   6   6  -3   20.30    6.70
   6   6  -3   12.50    7.40
  -6  -6   3   10.00    8.80
  -6  -6   3   15.60    8.00
   5   6  -3    6.20    5.20
   5   6  -3   -0.70    5.70
  -5  -6   3    2.80    5.90
  -5  -6   3   -1.90    8.10
  -5  -6   3    7.90    6.00
   4   6  -3  295.27   17.60
  -4  -6   3  287.27   20.30
  -4  -6   3  296.37   14.10
  -4  -6   3  272.57   17.30
   3   6  -3  471.85   23.50
  -3  -6   3  473.65   23.00
  -3  -6   3  478.95   23.20
  -3  -6   3  478.95   18.00
   2   6  -3 3632.14  121.79
  -2  -6   3 3747.23  125.59
  -2  -6   3 3541.35  119.29
  -2  -6   3 3779.72  113.39
   1   6  -3  123.39   11.80
   1   6  -3  115.29   13.10
  -1  -6   3  127.49   14.00
  -1  -6   3  132.29    9.70
   0   6  -3 2378.16   70.99
   0   6  -3 2199.78   78.59
   0   6  -3 2222.98   79.79
   0  -6   3 2265.97   81.79
   0  -6   3 2312.17   72.89
  -1   6  -3 1156.68   45.90
  -1   6  -3 1263.57   40.00
  -1   6  -3 1175.78   47.10
   1  -6   3 1200.08   49.00
  -2   6  -3  112.99   11.90
  -2   6  -3  133.69   13.60
  -2   6  -3  133.49    9.00
   2  -6   3  109.79   13.40
  -3   6  -3  146.89   12.70
  -3   6  -3  123.09   14.00
  -3   6  -3  155.78   12.00
   3  -6   3  129.59   15.80
  -4   6  -3    6.30    7.60
   4  -6   3    5.20    7.30
  -5   6  -3  548.35   31.50
  -5   6  -3  566.84   26.90
   5  -6   3  588.94   33.10
   5  -6   3  617.14   31.00
  -6   6  -3  480.05   26.00
  -6   6  -3  477.15   31.00
   6  -6   3  496.05   28.70
   6  -6   3  468.95   30.50
  -7   6  -3  175.98   23.20
  -7   6  -3  154.18   17.90
   7  -6   3  177.08   21.80
   7  -6   3  166.58   18.90
   9   5  -3  489.35   26.70
   9   5  -3  482.35   32.40
  -9  -5   3  575.74   30.40
  -9  -5   3  497.75   33.60
   8   5  -3   52.89    9.10
   8   5  -3   83.29   14.60
  -8  -5   3   38.40   13.20
  -8  -5   3   60.09    9.80
  -8  -5   3   55.59   11.60
   7   5  -3  324.47   23.30
   7   5  -3  301.67   18.60
  -7  -5   3  274.97   22.70
  -7  -5   3  324.57   19.60
  -7  -5   3  291.87   21.70
   6   5  -3  753.52   32.60
   6   5  -3  787.72   36.60
  -6  -5   3  776.72   34.60
  -6  -5   3  779.32   32.50
  -6  -5   3  695.83   36.20
   5   5  -3    0.40    5.00
   5   5  -3    3.60    5.40
  -5  -5   3    8.30    6.80
  -5  -5   3    1.10    4.90
  -5  -5   3   -7.70    4.60
   4   5  -3   92.09   10.80
   4   5  -3   94.19   10.10
  -4  -5   3   96.49   10.60
  -4  -5   3  103.29   13.00
  -4  -5   3   86.19    8.30
   3   5  -3   58.09    9.20
  -3  -5   3   78.89   10.50
  -3  -5   3   60.69    9.00
  -3  -5   3   61.59    6.70
   2   5  -3 1403.96   51.29
  -2  -5   3 1456.75   45.90
  -2  -5   3 1384.76   50.19
   1   5  -3 1161.28   43.80
   1   5  -3 1162.38   44.80
  -1  -5   3 1182.78   46.60
  -1  -5   3 1184.58   41.60
  -1  -5   3 1241.28   38.20
   0   5  -3  419.26   14.30
   0   5  -3  375.96   18.80
   0   5  -3  379.96   20.10
   0  -5   3  390.56   21.40
   0  -5   3  393.46   15.80
  -1   5  -3  594.34   20.90
  -1   5  -3  570.34   26.30
  -1   5  -3  543.85   24.90
   1  -5   3  582.14   27.40
  -2   5  -3   25.40    6.10
  -2   5  -3   34.00    4.90
   2  -5   3   30.10    7.80
  -3   5  -3  228.68   15.10
  -3   5  -3  225.48   17.80
  -3   5  -3  238.88   13.70
   3  -5   3  253.07   18.20
  -4   5  -3    7.10    6.30
  -4   5  -3    5.40    5.20
   4  -5   3   -5.00    6.30
   4  -5   3    2.60    7.00
  -5   5  -3 1063.19   44.00
  -5   5  -3 1157.48   49.60
  -5   5  -3 1199.48   36.90
   5  -5   3 1215.28   49.50
   5  -5   3 1113.59   46.90
  -6   5  -3  484.15   19.20
  -6   5  -3  452.35   25.20
  -6   5  -3  499.65   30.30
   6  -5   3  446.86   27.80
   6  -5   3  515.65   28.40
  -7   5  -3    5.90   10.80
  -7   5  -3   13.40    9.30
  -7   5  -3    7.60    6.20
   7  -5   3   -0.10   10.00
   7  -5   3    3.70    9.30
  -8   5  -3  307.07   29.80
  -8   5  -3  252.27   20.40
   8  -5   3  236.28   21.70
   8  -5   3  244.28   24.40
   9   4  -3  181.28   19.30
   9   4  -3  191.98   17.60
  -9  -4   3  186.28   18.30
  -9  -4   3  198.38   23.20
  -9  -4   3  193.78   22.80
   8   4  -3  120.39   15.90
   8   4  -3  124.69   13.80
  -8  -4   3  107.09   17.40
  -8  -4   3  120.59   16.00
  -8  -4   3   91.59   13.60
   7   4  -3  240.88   18.70
   7   4  -3  219.28   15.70
  -7  -4   3  197.28   19.20
  -7  -4   3  210.88   18.00
  -7  -4   3  242.68   21.30
   6   4  -3  627.64   27.90
   6   4  -3  625.04   30.90
  -6  -4   3  666.23   29.80
  -6  -4   3  641.34   30.20
  -6  -4   3  591.74   31.70
   5   4  -3  254.77   17.10
  -5  -4   3  266.77   18.30
  -5  -4   3  253.27   16.40
  -5  -4   3  253.27   15.80
   4   4  -3  785.22   33.50
   4   4  -3  801.42   31.60
  -4  -4   3  779.42   34.50
  -4  -4   3  808.32   30.30
  -4  -4   3  764.52   32.00
   3   4  -3   17.60    5.10
   3   4  -3   24.60    5.10
  -3  -4   3   24.30    5.20
  -3  -4   3   23.20    4.50
  -3  -4   3   26.90    6.10
   2   4  -3  582.54   25.50
   2   4  -3  600.44   25.10
  -2  -4   3  610.44   25.20
  -2  -4   3  614.64   21.70
   1   4  -3  361.56   18.40
   1   4  -3  361.06   17.50
  -1  -4   3  350.06   16.00
  -1  -4   3  353.46   19.80
   0   4  -3    0.40    2.20
   0   4  -3    0.90    4.40
   0   4  -3    4.50    4.50
   0  -4   3   -0.60    2.90
   0  -4   3    4.60    4.70
  -1   4  -3  935.61   31.30
  -1   4  -3  872.61   35.40
  -1   4  -3  888.61   34.60
   1  -4   3  941.21   29.20
   1  -4   3  931.51   36.60
  -2   4  -3   50.29    6.30
  -2   4  -3   57.69    8.00
  -2   4  -3   53.69   11.30
   2  -4   3   58.59   10.00
  -3   4  -3  708.03   27.50
  -3   4  -3  671.93   30.40
   3  -4   3  724.33   30.90
  -4   4  -3  201.58   13.80
  -4   4  -3  215.08    8.50
  -4   4  -3  192.68   16.00
  -5   4  -3  116.69   14.30
  -5   4  -3  104.79    7.50
  -5   4  -3   97.39   12.60
   5  -4   3  108.79   15.00
   5  -4   3  103.29   13.70
  -6   4  -3  476.95   25.10
  -6   4  -3  509.45   29.50
  -6   4  -3  510.05   21.20
   6  -4   3  536.55   28.60
   6  -4   3  510.45   27.10
  -7   4  -3   39.60    9.40
  -7   4  -3   27.20   11.10
  -7   4  -3   44.10    8.00
   7  -4   3   42.60   10.30
   7  -4   3   39.60    9.60
  -8   4  -3  148.79   15.90
  -8   4  -3   89.29   15.00
  -8   4  -3  131.39   15.50
   8  -4   3  141.29   19.30
   8  -4   3   98.99   14.50
  -9   4  -3   88.09   14.50
   9  -4   3  102.09   17.50
   9  -4   3   84.09   15.90
   9   3  -3   29.50   10.40
  -9  -3   3   12.50   11.40
  -9  -3   3   21.90   10.80
  -9  -3   3   55.09   13.40
   8   3  -3   15.10    6.30
   8   3  -3   -2.60    7.70
  -8  -3   3  -19.20    9.20
  -8  -3   3   -7.50    8.10
  -8  -3   3  -10.20    9.30
   7   3  -3  299.57   17.00
   7   3  -3  331.97   21.70
  -7  -3   3  299.77   20.40
  -7  -3   3  281.57   22.00
  -7  -3   3  305.47   21.10
   6   3  -3  233.48   17.60
   6   3  -3  242.78   14.70
  -6  -3   3  238.78   17.00
  -6  -3   3  257.07   17.10
  -6  -3   3  248.78   19.10
   5   3  -3   -4.40    5.00
   5   3  -3   -3.20    3.90
  -5  -3   3    1.30    5.80
  -5  -3   3   -0.20    4.30
  -5  -3   3   -4.70    5.30
   4   3  -3 1588.74   54.49
  -4  -3   3 1595.64   54.89
  -4  -3   3 1538.65   55.49
   3   3  -3  680.63   28.20
   3   3  -3  685.23   26.70
  -3  -3   3  678.63   25.90
  -3  -3   3  670.43   27.60
  -3  -3   3  683.53   28.70
   2   3  -3  362.56   17.20
   2   3  -3  353.76   16.10
  -2  -3   3  356.36   17.00
  -2  -3   3  345.27   16.30
  -2  -3   3  343.17   14.60
   1   3  -3    4.50    3.50
   1   3  -3    1.60    4.00
  -1  -3   3    2.60    3.70
   0   3  -3   26.40    4.70
   0   3  -3   23.70    4.80
   0   3  -3   24.90    3.80
   0  -3   3   32.40    4.80
   0  -3   3   24.40    5.40
  -1   3  -3 1322.57   48.00
  -1   3  -3 1352.46   47.70
  -1   3  -3 1417.76   45.10
   1  -3   3 1379.76   48.70
  -2   3  -3  587.14   25.70
  -2   3  -3  618.24   18.90
  -2   3  -3  585.34   24.60
  -2   3  -3  605.44   23.10
   2  -3   3  589.34   25.50
  -3   3  -3 1013.60   45.30
  -3   3  -3 1174.58   35.90
  -3   3  -3 1139.79   40.30
   3  -3   3 1136.29   42.30
  -4   3  -3 1024.10   34.50
  -4   3  -3  991.40   38.70
  -4   3  -3  996.30   40.80
   4  -3   3 1019.10   40.50
   4  -3   3 1101.69   40.80
  -5   3  -3    3.20    4.00
  -5   3  -3    4.90    5.30
  -5   3  -3    0.10    5.80
   5  -3   3    6.30    6.90
  -6   3  -3  268.67   18.40
  -6   3  -3  276.27   15.20
  -6   3  -3  269.27   20.10
   6  -3   3  296.87   20.40
   6  -3   3  274.97   20.50
  -7   3  -3   67.99   11.70
  -7   3  -3   28.90    7.80
  -7   3  -3   56.89   10.40
   7  -3   3   48.80    9.60
   7  -3   3   45.20    8.70
  -8   3  -3  198.58   17.60
  -8   3  -3  215.28   22.30
  -8   3  -3  174.98   16.90
   8  -3   3  179.98   17.40
   8  -3   3  233.68   21.10
  -9   3  -3  342.27   28.40
  -9   3  -3  323.07   22.30
  -9   3  -3  312.07   23.00
   9  -3   3  336.07   26.30
   9  -3   3  298.77   22.50
   9   2  -3   -8.00   10.60
   9   2  -3    7.80    7.50
  -9  -2   3   -7.90   11.20
  -9  -2   3   -5.20   11.30
   8   2  -3   22.40    6.80
   8   2  -3    0.50    8.20
  -8  -2   3    6.90   10.30
  -8  -2   3   10.80    9.40
  -8  -2   3   -2.00    9.00
   7   2  -3   90.59   15.40
   7   2  -3  105.59   10.30
  -7  -2   3   75.09   11.70
  -7  -2   3   63.19   11.70
  -7  -2   3   95.99   15.10
   6   2  -3  872.61   39.40
   6   2  -3  898.51   33.90
  -6  -2   3  878.11   37.70
  -6  -2   3  921.31   40.20
  -6  -2   3  901.01   37.80
   5   2  -3  330.67   19.70
   5   2  -3  317.07   15.20
  -5  -2   3  292.77   19.70
  -5  -2   3  301.87   18.00
   4   2  -3  563.54   25.50
   4   2  -3  546.75   22.00
  -4  -2   3  570.64   24.20
  -4  -2   3  549.45   23.80
  -4  -2   3  565.14   26.10
   3   2  -3 1295.87   46.30
   3   2  -3 1285.27   43.50
  -3  -2   3 1235.18   44.50
  -3  -2   3 1287.17   46.90
  -3  -2   3 1260.87   44.30
   2   2  -3  110.89    7.60
   2   2  -3  125.99    9.20
  -2  -2   3  123.39    9.50
  -2  -2   3  110.49    7.60
  -2  -2   3  121.99    8.20
   1   2  -3  691.43   26.10
   1   2  -3  704.53   25.50
  -1  -2   3  695.93   26.00
   0   2  -3   20.90    3.70
   0   2  -3   16.60    3.70
   0   2  -3   15.80    2.80
  -1   2  -3 1021.10   37.50
  -1   2  -3 1070.89   35.80
  -1   2  -3 1107.79   34.50
  -1   2  -3 1061.79   37.50
   1  -2   3 1090.89   38.00
  -2   2  -3 2766.82   85.99
  -2   2  -3 2762.02   90.49
  -2   2  -3 2777.82   88.79
   2  -2   3 2765.62   89.79
  -3   2  -3   62.89    7.90
  -3   2  -3   71.69    5.80
  -3   2  -3   76.49    9.40
   3  -2   3   82.59    8.40
   3  -2   3   68.79    8.40
  -4   2  -3 2538.75   85.59
  -4   2  -3 2297.57   90.29
  -4   2  -3 2589.74   82.29
   4  -2   3 2671.43   87.19
   4  -2   3 2718.03   86.19
  -5   2  -3   66.19    8.10
  -5   2  -3   70.99   10.90
   5  -2   3   78.39   10.00
   5  -2   3   73.29   10.20
  -6   2  -3   92.69   10.40
  -6   2  -3   83.59   10.70
  -6   2  -3   92.59   13.20
   6  -2   3   87.29   12.10
  -7   2  -3   -1.50    6.80
  -7   2  -3    3.80    6.70
  -7   2  -3   -3.80    8.10
   7  -2   3    0.70    7.80
   7  -2   3    3.10    7.00
  -8   2  -3   69.29   12.10
  -8   2  -3   66.59   11.10
  -8   2  -3   83.59   14.00
   8  -2   3   55.99   12.40
   8  -2   3   75.79   11.50
  -9   2  -3  667.83   37.70
  -9   2  -3  626.24   33.50
  -9   2  -3  680.03   32.40
   9  -2   3  667.13   35.10
   9  -2   3  603.54   32.50
   9   1  -3   15.80    8.60
   9   1  -3   -4.10    9.40
  -9  -1   3    1.30   10.80
  -9  -1   3   -4.20   10.60
  -9  -1   3  -19.70   12.30
   8   1  -3  254.47   15.80
   8   1  -3  223.08   19.90
  -8  -1   3  261.67   23.80
  -8  -1   3  241.28   20.60
  -8  -1   3  231.18   20.20
   7   1  -3   36.50    6.50
   7   1  -3   43.30    9.70
  -7  -1   3   46.30   10.00
  -7  -1   3   44.80   11.20
  -7  -1   3   36.80    9.90
   6   1  -3 1518.85   50.79
   6   1  -3 1457.35   57.29
  -6  -1   3 1519.95   56.79
  -6  -1   3 1422.06   55.49
  -6  -1   3 1431.66   57.49
   5   1  -3  964.00   39.80
   5   1  -3  966.90   33.80
  -5  -1   3  918.21   37.90
  -5  -1   3  949.40   40.30
  -5  -1   3  930.41   37.70
   4   1  -3  623.04   22.60
   4   1  -3  609.34   27.00
  -4  -1   3  611.64   25.90
  -4  -1   3  551.44   27.40
  -4  -1   3  617.44   27.50
   3   1  -3  780.32   31.00
   3   1  -3  792.02   27.20
  -3  -1   3  790.12   29.90
  -3  -1   3  741.33   28.70
  -3  -1   3  755.82   31.20
   2   1  -3    2.90    2.40
   2   1  -3    2.20    3.40
  -2  -1   3    1.20    3.10
  -2  -1   3   -0.50    2.50
  -2  -1   3    2.30    4.00
   1   1  -3  877.61   31.40
   1   1  -3  892.41   30.30
   1   1  -3  920.31   31.20
  -1  -1   3  891.41   30.60
   0   1  -3 2147.89   69.19
   0   1  -3 2171.38   69.69
   0   1  -3 2167.58   68.79
   0   1  -3 2202.08   68.99
   0   1  -3 2158.88   69.39
  -1   1  -3  877.31   29.80
  -1   1  -3  868.41   30.50
  -1   1  -3  872.11   29.00
   1  -1   3  878.71   30.20
  -2   1  -3 5867.41  180.28
  -2   1  -3 5707.63  178.48
  -2   1  -3 5791.02  180.88
   2  -1   3 5689.93  181.58
   2  -1   3 5856.21  179.68
  -3   1  -3    3.70    3.30
  -3   1  -3    7.90    4.40
  -3   1  -3    5.60    3.60
   3  -1   3    7.70    4.60
   3  -1   3    6.10    3.10
  -4   1  -3  913.61   33.00
  -4   1  -3  910.81   35.20
  -4   1  -3  911.01   35.80
   4  -1   3  892.41   35.80
   4  -1   3  953.30   34.30
  -5   1  -3  101.89   12.50
  -5   1  -3  103.69    9.40
  -5   1  -3  114.99   10.40
   5  -1   3  113.69   10.60
   5  -1   3  103.19   10.00
  -6   1  -3   54.89    8.70
  -6   1  -3   44.80    8.20
  -6   1  -3   33.30    7.70
   6  -1   3   48.70   10.20
   6  -1   3   55.49    8.90
  -7   1  -3  139.59   16.00
  -7   1  -3  127.49   13.20
   7  -1   3  135.79   13.70
   7  -1   3  129.79   14.50
  -8   1  -3  133.19   14.70
  -8   1  -3  124.69   14.90
  -8   1  -3  116.59   18.30
   8  -1   3  139.49   15.70
   8  -1   3  145.89   15.40
  -9   1  -3  495.95   31.30
  -9   1  -3  472.25   27.90
  -9   1  -3  479.15   27.60
   9  -1   3  500.25   30.20
   9  -1   3  502.45   28.60
 -10   1  -3   45.70   11.50
  10  -1   3   16.60   10.80
  10  -1   3   36.20   12.20
   9   0  -3    4.10   12.20
   9   0  -3   11.80   11.10
  -9   0   3   -9.00   13.00
  -9   0   3   -8.40   11.90
  -9   0   3  -12.50   11.00
   8   0  -3  366.36   25.80
   8   0  -3  392.66   18.80
  -8   0   3  356.56   25.80
  -8   0   3  349.47   25.20
  -8   0   3  360.86   24.90
   7   0  -3  306.67   22.50
   7   0  -3  353.76   16.60
  -7   0   3  347.57   23.60
  -7   0   3  325.27   22.00
  -7   0   3  348.47   23.20
   6   0  -3    2.20    6.60
   6   0  -3   17.80    4.50
  -6   0   3   26.90    7.70
  -6   0   3    6.10    7.40
  -6   0   3    6.50    6.60
   5   0  -3  353.26   21.50
   5   0  -3  356.56   15.00
  -5   0   3  364.16   21.20
  -5   0   3  361.06   19.40
  -5   0   3  349.96   20.40
   4   0  -3   10.40    5.50
   4   0  -3   12.30    2.80
  -4   0   3   12.40    5.60
  -4   0   3   10.00    4.30
  -4   0   3   19.80    5.70
   3   0  -3 1146.79   43.40
   3   0  -3 1166.78   38.10
  -3   0   3 1157.88   41.10
  -3   0   3 1215.38   43.90
  -3   0   3 1161.78   42.30
   2   0  -3   37.20    6.60
   2   0  -3   45.20    3.50
  -2   0   3   36.90    4.70
  -2   0   3   38.50    5.90
   1   0  -3  874.41   29.80
   1   0  -3  837.52   29.90
   1   0  -3  876.21   27.60
  -1   0   3  835.52   29.80
  -1   0   3  793.72   28.00
   0   0  -3 1314.07   42.10
   0   0  -3 1289.47   42.70
   0   0  -3 1321.57   43.00
   0   0  -3 1294.87   42.30
  -1   0  -3  560.14   20.30
  -1   0  -3  561.34   19.90
  -1   0  -3  558.94   20.50
   1   0   3  570.24   21.40
  -2   0  -3 2927.31   93.49
  -2   0  -3 2981.80   94.19
  -2   0  -3 2910.71   93.89
   2   0   3 3036.10   92.09
   2   0   3 2944.21   95.29
  -3   0  -3  314.47   15.00
  -3   0  -3  339.07   15.40
  -3   0  -3  327.87   14.30
   3   0   3  315.47   16.10
   3   0   3  345.17   13.50
  -4   0  -3 1135.39   41.00
  -4   0  -3 1082.09   40.80
  -4   0  -3 1100.09   39.60
   4   0   3 1083.79   41.50
   4   0   3 1168.48   39.20
  -5   0  -3  907.91   36.30
  -5   0  -3  899.11   37.50
  -5   0  -3  943.71   35.70
   5   0   3  963.00   34.90
   5   0   3  923.11   37.00
  -6   0  -3   81.39   10.10
  -6   0  -3   74.79   12.20
  -6   0  -3   91.99   11.20
   6   0   3   82.39   10.40
  -7   0  -3 1528.65   60.29
  -7   0  -3 1665.63   60.29
  -7   0  -3 1608.14   62.09
   7   0   3 1618.34   62.59
   7   0   3 1711.63   62.19
  -8   0  -3   23.60    9.00
  -8   0  -3   34.40    9.40
  -8   0  -3   37.30    8.90
   8   0   3   37.60    9.40
   8   0   3   24.90    7.50
  -9   0  -3  271.27   23.90
  -9   0  -3  298.77   21.60
  -9   0  -3  296.67   21.10
   9   0   3  307.77   23.00
   9   0   3  316.07   21.20
 -10   0  -3   18.10   11.90
 -10   0  -3   15.00   12.00
 -10   0  -3   13.40    9.90
  10   0   3   -6.20    9.20
  10   0   3   -8.60   10.00
   9  -1  -3   14.40   10.60
  -9   1   3   12.90   12.80
  -9   1   3    8.60   11.90
  -9   1   3   12.40   11.80
   8  -1  -3  307.27   24.00
   8  -1  -3  368.46   17.60
  -8   1   3  333.97   25.50
  -8   1   3  351.66   25.40
  -8   1   3  349.67   24.70
   7  -1  -3  252.77   13.20
   7  -1  -3  224.68   21.10
  -7   1   3  228.08   20.00
  -7   1   3  257.57   20.40
  -7   1   3  225.08   21.30
   6  -1  -3   17.80    7.60
   6  -1  -3   19.00    4.30
  -6   1   3   19.20    8.10
  -6   1   3   17.80    8.10
  -6   1   3   12.50    7.00
   5  -1  -3    0.90    2.70
   5  -1  -3   -0.20    6.10
  -5   1   3    3.30    7.30
  -5   1   3   -0.30    4.50
  -5   1   3   -2.70    5.80
   4  -1  -3   76.79   11.90
   4  -1  -3   97.59    5.60
  -4   1   3   91.99   10.90
  -4   1   3  110.29   10.80
  -4   1   3   97.59   10.30
   3  -1  -3 1111.29   42.10
   3  -1  -3 1099.69   34.70
  -3   1   3 1100.79   39.30
  -3   1   3 1068.99   40.40
   2  -1  -3 7835.52  240.48
   2  -1  -3 7701.23  238.58
  -2   1   3 7591.84  239.28
  -2   1   3 7559.54  237.48
   1  -1  -3 1213.98   41.70
   1  -1  -3 1188.18   40.80
  -1   1   3 1187.48   39.10
  -1   1   3 1246.78   37.60
  -1   1   3 1179.18   41.10
   0  -1  -3 7847.91  246.28
   0  -1  -3 7994.20  246.68
   0  -1  -3 8088.19  246.28
   0   1   3 8028.00  245.38
  -1  -1  -3  150.98    8.20
  -1  -1  -3  146.79    7.80
  -1  -1  -3  163.08    6.10
  -1  -1  -3  159.68    6.40
   1   1   3  151.48    8.80
  -2  -1  -3  300.77   13.40
  -2  -1  -3  301.77   13.30
  -2  -1  -3  312.87   12.60
   2   1   3  323.37   14.60
  -3  -1  -3  780.42   29.00
  -3  -1  -3  800.42   29.20
  -3  -1  -3  770.82   28.50
   3   1   3  788.52   30.20
   3   1   3  799.32   26.10
  -4  -1  -3   24.70    5.50
  -4  -1  -3   25.40    5.90
  -4  -1  -3   20.30    5.10
   4   1   3   35.70    6.30
   4   1   3   31.90    5.40
  -5  -1  -3 3652.03  129.39
  -5  -1  -3 3873.31  126.09
  -5  -1  -3 3898.11  126.09
   5   1   3 3970.70  127.19
   5   1   3 3965.60  123.69
  -6  -1  -3   22.30    7.10
  -6  -1  -3   24.20    6.60
  -6  -1  -3   26.30    6.90
   6   1   3   23.00    5.40
  -7  -1  -3 1407.46   55.49
  -7  -1  -3 1418.76   54.89
  -7  -1  -3 1445.76   54.89
   7   1   3 1442.46   55.49
   7   1   3 1476.35   52.89
  -8  -1  -3  636.34   31.30
  -8  -1  -3  626.34   31.30
  -8  -1  -3  639.14   32.60
   8   1   3  683.93   32.30
   8   1   3  629.44   30.00
  -9  -1  -3   -8.60    8.40
  -9  -1  -3    3.10    9.60
  -9  -1  -3   -3.10    7.50
   9   1   3   -7.80    9.60
   9   1   3   -2.40    7.20
 -10  -1  -3    4.60    9.30
 -10  -1  -3    3.70   11.40
 -10  -1  -3  -20.80   10.90
  10   1   3    2.50    8.90
  10   1   3   -9.90    9.60
   8  -2  -3  228.88   17.90
   8  -2  -3  154.98   21.70
  -8   2   3  201.28   22.30
  -8   2   3  191.38   20.30
  -8   2   3  174.78   20.40
   7  -2  -3  457.35   29.20
   7  -2  -3  534.85   20.40
  -7   2   3  492.85   29.30
  -7   2   3  520.85   29.30
  -7   2   3  505.85   28.30
   6  -2  -3   -6.00    7.10
   6  -2  -3    2.20    3.50
  -6   2   3   -5.20    8.20
  -6   2   3    0.30    6.80
  -6   2   3   -0.90    7.40
   5  -2  -3   98.39    6.50
   5  -2  -3  113.09   13.10
  -5   2   3   98.09   11.90
  -5   2   3   86.29   12.40
  -5   2   3   94.39   11.20
   4  -2  -3   34.00    7.40
   4  -2  -3   56.39    3.80
  -4   2   3   43.20    7.20
  -4   2   3   42.10    7.40
  -4   2   3   56.19    9.20
   3  -2  -3  348.17   11.40
   3  -2  -3  357.56   19.20
  -3   2   3  350.96   16.60
  -3   2   3  341.57   17.70
   2  -2  -3 3946.61  126.09
   2  -2  -3 4068.99  128.89
  -2   2   3 3925.81  127.19
  -2   2   3 3946.01  125.39
   1  -2  -3    8.10    4.10
   1  -2  -3    3.30    3.10
  -1   2   3    4.40    0.90
  -1   2   3    2.80    3.30
  -1   2   3    6.70    2.20
   0  -2  -3 4493.05  136.89
   0  -2  -3 4166.68  133.29
   0  -2  -3 4370.16  136.09
   0  -2  -3 4455.95  136.79
   0   2   3 4292.77  133.39
   0   2   3 4372.66  134.69
  -1  -2  -3  295.37   10.00
  -1  -2  -3  291.57   12.40
  -1  -2  -3  303.37   13.40
  -1  -2  -3  304.47   11.70
   1   2   3  308.27   12.90
  -2  -2  -3  133.39    8.80
  -2  -2  -3  137.19    6.90
  -2  -2  -3  142.39    6.10
  -2  -2  -3  130.39    7.80
   2   2   3  147.99    9.30
  -3  -2  -3  117.49    8.10
  -3  -2  -3  131.19    8.30
  -3  -2  -3  118.89    9.10
   3   2   3  141.69   10.20
   3   2   3  118.09    5.70
  -4  -2  -3  318.47   16.90
  -4  -2  -3  327.17   16.10
  -4  -2  -3  332.67   16.10
   4   2   3  343.87   18.00
   4   2   3  314.97   13.40
  -5  -2  -3 2025.70   69.69
  -5  -2  -3 1954.30   68.29
  -5  -2  -3 2001.90   68.59
   5   2   3 2010.40   65.89
   5   2   3 1997.10   69.89
  -6  -2  -3  274.37   16.30
  -6  -2  -3  276.87   16.60
   6   2   3  267.07   14.40
  -7  -2  -3  915.01   39.10
  -7  -2  -3  924.71   39.50
  -7  -2  -3  925.21   38.50
   7   2   3  954.60   39.80
   7   2   3  906.91   36.20
  -8  -2  -3  525.95   29.00
  -8  -2  -3  476.95   27.20
  -8  -2  -3  491.05   26.60
   8   2   3  529.75   25.60
   8   2   3  551.74   29.10
  -9  -2  -3   -1.90    7.80
  -9  -2  -3   -6.40    8.30
   9   2   3   -8.10    6.50
   9   2   3  -11.00    8.20
 -10  -2  -3   34.70   12.40
 -10  -2  -3   27.80    9.70
 -10  -2  -3   25.60   11.00
  10   2   3   19.90   11.30
  10   2   3    3.00    8.70
   8  -3  -3   -2.00   11.80
  -8   3   3   30.90   12.90
  -8   3   3   19.60   11.40
  -8   3   3   -3.50   11.60
   7  -3  -3  594.54   22.50
   7  -3  -3  557.64   33.30
  -7   3   3  583.54   32.60
  -7   3   3  566.04   32.60
  -7   3   3  644.54   32.90
   6  -3  -3   36.10    9.30
   6  -3  -3   32.90    5.10
  -6   3   3   30.50   10.10
  -6   3   3   21.50    8.80
  -6   3   3   26.40    7.90
   5  -3  -3  829.82   29.00
   5  -3  -3  792.22   38.20
  -5   3   3  876.51   38.00
  -5   3   3  897.91   37.80
  -5   3   3  878.01   37.20
   4  -3  -3  912.61   29.90
   4  -3  -3  896.21   39.40
  -4   3   3  906.01   37.50
   3  -3  -3  689.73   21.60
   3  -3  -3  633.34   29.30
   3  -3  -3  629.54   25.70
  -3   3   3  632.74   27.50
  -3   3   3  630.54   26.10
   2  -3  -3  284.17   17.40
   2  -3  -3  277.77   13.60
  -2   3   3  277.07   13.30
  -2   3   3  263.57   14.60
   1  -3  -3  420.26   19.20
   1  -3  -3  407.36   17.40
  -1   3   3  410.66   14.40
  -1   3   3  417.66   18.00
  -1   3   3  408.56   15.80
   0  -3  -3  191.58   11.20
   0  -3  -3  219.28   11.20
   0   3   3  208.28    8.30
   0   3   3  210.38    9.30
  -1  -3  -3  793.52   24.90
  -1  -3  -3  770.62   28.30
  -1  -3  -3  762.92   26.90
  -1  -3  -3  762.42   27.50
   1   3   3  760.22   27.10
  -2  -3  -3 1332.77   45.90
  -2  -3  -3 1314.97   44.00
  -2  -3  -3 1304.37   42.70
  -2  -3  -3 1347.47   43.80
   2   3   3 1314.87   45.20
  -3  -3  -3 1956.80   66.19
  -3  -3  -3 1899.11   63.89
  -3  -3  -3 2019.20   63.29
  -3  -3  -3 1914.71   63.39
   3   3   3 1966.30   65.69
  -4  -3  -3  125.99    9.90
  -4  -3  -3  143.09    9.90
  -4  -3  -3  130.59   11.90
   4   3   3  132.39    7.50
   4   3   3  130.79   10.60
  -5  -3  -3  349.47   18.80
  -5  -3  -3  322.97   16.80
  -5  -3  -3  330.77   16.60
   5   3   3  319.97   14.70
   5   3   3  310.87   17.50
  -6  -3  -3    6.10    6.50
  -6  -3  -3    9.50    5.40
   6   3   3   17.10    4.60
   6   3   3   15.60    6.40
  -7  -3  -3  171.08   14.90
  -7  -3  -3  168.08   15.00
  -7  -3  -3  156.98   13.20
   7   3   3  134.19   11.90
   7   3   3  166.38   13.60
  -8  -3  -3  134.89   17.50
  -8  -3  -3  120.59   12.80
  -8  -3  -3  141.59   15.30
   8   3   3  123.59   14.90
   8   3   3  106.09   12.20
  -9  -3  -3   21.70    9.70
  -9  -3  -3   29.20    8.40
  -9  -3  -3   13.30    9.60
   9   3   3   16.10    6.70
   9   3   3    4.80    9.00
 -10  -3  -3  289.07   28.70
 -10  -3  -3  312.37   24.10
 -10  -3  -3  294.07   22.60
  10   3   3  294.97   20.80
  10   3   3  310.87   22.70
   8  -4  -3   14.50   12.10
  -8   4   3   13.50   13.30
  -8   4   3   31.60   13.50
  -8   4   3   -0.60   11.80
   7  -4  -3  221.98   21.60
  -7   4   3  225.58   21.30
  -7   4   3  228.18   21.60
  -7   4   3  259.87   22.70
   6  -4  -3  257.47   12.80
   6  -4  -3  210.58   20.50
  -6   4   3  240.08   20.00
  -6   4   3  264.97   19.40
  -6   4   3  258.07   20.70
   5  -4  -3  601.14   22.30
   5  -4  -3  609.34   32.80
  -5   4   3  602.74   30.00
  -5   4   3  562.64   28.10
  -5   4   3  611.64   29.20
   4  -4  -3 1802.42   69.29
   4  -4  -3 1916.71   59.99
  -4   4   3 1871.41   67.09
  -4   4   3 1802.82   65.29
   3  -4  -3   69.69   11.90
   3  -4  -3   57.09    6.20
   3  -4  -3   55.19    7.90
  -3   4   3   46.40    6.90
  -3   4   3   48.00    8.20
   2  -4  -3  162.88   13.40
   2  -4  -3  158.68   10.70
  -2   4   3  151.38   10.10
  -2   4   3  175.68    8.00
  -2   4   3  184.08   12.00
   1  -4  -3   -0.40    4.90
   1  -4  -3   -0.40    3.00
  -1   4   3   -5.40    4.00
  -1   4   3    1.90    2.40
  -1   4   3    2.00    2.70
   0  -4  -3  610.24   23.90
   0  -4  -3  610.74   25.50
   0   4   3  616.44   22.50
   0   4   3  622.64   23.80
   0   4   3  609.24   21.80
  -1  -4  -3  595.94   21.90
  -1  -4  -3  597.64   23.70
  -1  -4  -3  603.34   24.10
   1   4   3  601.84   22.90
  -2  -4  -3   73.49    5.40
  -2  -4  -3   69.39    8.10
  -2  -4  -3   69.19    8.10
  -2  -4  -3   76.89    6.30
   2   4   3   70.69    7.50
  -3  -4  -3 3756.12  122.29
  -3  -4  -3 3925.81  120.29
  -3  -4  -3 3749.12  119.19
  -3  -4  -3 3740.93  118.89
   3   4   3 3671.73  121.29
  -4  -4  -3 1688.33   56.89
  -4  -4  -3 1673.53   60.09
  -4  -4  -3 1716.63   57.19
   4   4   3 1672.43   59.09
  -5  -4  -3   91.59    9.70
  -5  -4  -3  109.59   11.80
   5   4   3  109.09    8.00
   5   4   3  102.09   12.30
  -6  -4  -3    2.20    5.10
  -6  -4  -3    0.50    6.30
  -6  -4  -3   -2.00    4.50
   6   4   3    4.30    3.70
   6   4   3    1.10    4.70
  -7  -4  -3   30.10    7.50
  -7  -4  -3    4.90    7.20
  -7  -4  -3   20.10    6.90
   7   4   3    5.90    4.90
   7   4   3   14.30    6.80
  -8  -4  -3  210.58   18.90
  -8  -4  -3  216.48   15.90
  -8  -4  -3  241.28   19.30
   8   4   3  212.18   15.80
   8   4   3  228.28   18.40
  -9  -4  -3   79.49   12.20
  -9  -4  -3   89.79   15.20
  -9  -4  -3   69.99   13.00
   9   4   3   99.29   14.80
   9   4   3   98.79   12.70
 -10  -4  -3  637.54   36.10
 -10  -4  -3  564.74   32.20
 -10  -4  -3  601.14   34.60
  10   4   3  587.04   29.70
  10   4   3  638.54   33.00
   7  -5  -3  124.49   19.40
  -7   5   3  148.69   22.40
  -7   5   3  162.68   20.40
  -7   5   3  143.29   22.80
   6  -5  -3  185.98   12.90
   6  -5  -3  179.68   19.80
  -6   5   3  207.58   21.40
  -6   5   3  204.08   18.60
  -6   5   3  209.28   21.40
   5  -5  -3  109.69   16.00
   5  -5  -3  136.29   11.60
  -5   5   3  107.79   15.60
  -5   5   3  142.09   16.40
  -5   5   3  126.29   15.50
   4  -5  -3  593.74   31.60
   4  -5  -3  656.43   24.40
  -4   5   3  629.64   28.80
  -4   5   3  593.94   29.20
   3  -5  -3  251.87   18.50
   3  -5  -3  274.17   14.10
  -3   5   3  255.77   16.00
  -3   5   3  248.18   15.30
   2  -5  -3   12.40    4.40
   2  -5  -3   10.70    6.00
  -2   5   3    4.90    3.80
  -2   5   3   11.60    3.20
  -2   5   3   15.70    5.30
   1  -5  -3  505.55   20.80
   1  -5  -3  502.65   24.40
  -1   5   3  499.75   21.40
  -1   5   3  491.95   20.20
  -1   5   3  514.05   19.50
   0  -5  -3   83.39    7.90
   0  -5  -3   73.89    9.60
   0   5   3   67.69    7.20
   0   5   3   81.29    6.70
   0   5   3   70.99    6.70
  -1  -5  -3 2727.23   91.29
  -1  -5  -3 2836.62   90.19
   1   5   3 2744.23   87.79
   1   5   3 2684.03   89.19
  -2  -5  -3  122.39    9.90
  -2  -5  -3  136.09    7.70
  -2  -5  -3  127.89    7.90
  -2  -5  -3  134.09   10.80
   2   5   3  124.49    9.60
  -3  -5  -3 2841.82   94.99
  -3  -5  -3 2873.81   90.99
  -3  -5  -3 2852.41   91.49
  -3  -5  -3 2930.21   93.99
   3   5   3 2752.22   93.99
  -4  -5  -3 1298.77   45.60
  -4  -5  -3 1254.17   43.30
  -4  -5  -3 1255.67   44.30
  -4  -5  -3 1255.77   47.50
   4   5   3 1210.28   46.40
  -5  -5  -3   -2.80    5.50
  -5  -5  -3    4.70    4.70
  -5  -5  -3    6.10    4.70
   5   5   3    7.30    4.10
  -6  -5  -3  232.38   17.20
  -6  -5  -3  235.38   16.60
  -6  -5  -3  222.78   14.00
   6   5   3  208.28   15.50
   6   5   3  215.38   13.30
  -7  -5  -3   34.80    8.50
  -7  -5  -3   17.00    7.80
  -7  -5  -3   31.50    7.60
   7   5   3   12.50    6.90
   7   5   3   19.80    5.50
  -8  -5  -3  847.42   36.20
  -8  -5  -3  806.92   39.30
  -8  -5  -3  844.52   39.20
   8   5   3  862.91   38.50
   8   5   3  808.32   35.00
  -9  -5  -3  461.85   29.50
  -9  -5  -3  438.76   27.60
  -9  -5  -3  380.16   22.80
   9   5   3  431.76   25.80
   9   5   3  375.36   22.20
 -10  -5  -3  166.48   22.20
 -10  -5  -3  157.18   21.90
 -10  -5  -3  142.39   15.80
  10   5   3  164.48   18.10
  10   5   3  166.98   16.20
   7  -6  -3   21.10   12.50
  -7   6   3   23.00   15.30
  -7   6   3   41.10   12.70
  -7   6   3   38.80   14.30
   6  -6  -3  334.87   27.00
  -6   6   3  395.26   27.80
  -6   6   3  359.36   23.80
   5  -6  -3   -6.60    6.40
   5  -6  -3   -5.60    8.70
  -5   6   3    9.70    9.90
  -5   6   3   -6.80    9.30
  -5   6   3    6.10    7.70
   4  -6  -3  481.35   21.80
   4  -6  -3  467.25   28.70
  -4   6   3  502.95   26.00
  -4   6   3  482.85   26.10
   3  -6  -3  218.28   18.50
   3  -6  -3  237.18   13.80
  -3   6   3  213.48   15.30
  -3   6   3  232.78   17.60
   2  -6  -3  292.27   15.40
   2  -6  -3  283.57   20.60
  -2   6   3  296.57   14.10
  -2   6   3  308.47   16.80
  -2   6   3  310.57   17.40
   1  -6  -3  981.80   36.10
   1  -6  -3  969.40   40.90
  -1   6   3 1002.20   36.50
  -1   6   3  996.70   37.10
  -1   6   3 1013.40   35.70
   0  -6  -3  295.77   18.00
   0  -6  -3  314.67   15.30
   0   6   3  303.97   14.60
   0   6   3  311.37   14.90
   0   6   3  289.77   14.80
  -1  -6  -3 1270.47   45.30
  -1  -6  -3 1249.18   47.60
   1   6   3 1249.68   43.80
   1   6   3 1314.47   43.40
   1   6   3 1242.28   45.30
  -2  -6  -3  953.40   33.10
  -2  -6  -3  929.61   35.60
  -2  -6  -3  914.71   31.80
  -2  -6  -3  929.31   37.00
   2   6   3  904.31   35.30
  -3  -6  -3  339.37   14.20
  -3  -6  -3  324.97   17.90
  -3  -6  -3  328.77   15.40
  -3  -6  -3  344.67   18.90
   3   6   3  324.97   17.50
  -4  -6  -3  176.18    9.70
  -4  -6  -3  166.38   11.30
  -4  -6  -3  157.18   13.10
  -4  -6  -3  137.19   14.70
   4   6   3  150.18   12.50
  -5  -6  -3   27.80    6.50
  -5  -6  -3   28.90    6.70
  -5  -6  -3   17.10    6.60
  -5  -6  -3   21.90    4.60
   5   6   3   12.40    6.00
  -6  -6  -3  544.25   28.30
  -6  -6  -3  565.94   23.80
  -6  -6  -3  544.85   26.00
   6   6   3  533.95   27.20
  -7  -6  -3   79.19   12.40
  -7  -6  -3   83.19   13.10
  -7  -6  -3   66.09    9.80
   7   6   3   83.09   12.50
  -8  -6  -3  355.06   23.50
  -8  -6  -3  338.37   19.00
  -8  -6  -3  331.97   23.40
   8   6   3  351.16   19.80
   8   6   3  350.56   22.90
  -9  -6  -3  182.68   18.80
  -9  -6  -3  170.98   14.50
  -9  -6  -3  170.38   22.50
   9   6   3  165.68   17.40
   9   6   3  138.09   14.70
 -10  -6  -3   -3.20   12.70
 -10  -6  -3    6.00   10.80
 -10  -6  -3   17.80    9.50
  10   6   3   24.20   11.30
  10   6   3   -1.80    8.40
   6  -7  -3   36.70   14.00
  -6   7   3   34.80   13.00
  -6   7   3   65.49   13.70
  -6   7   3   47.30   12.10
   5  -7  -3  101.99   17.70
  -5   7   3   87.89   14.00
  -5   7   3  102.09   16.20
  -5   7   3   67.59   12.70
   4  -7  -3  142.89   14.20
   4  -7  -3  122.59   19.60
  -4   7   3  104.59   14.50
  -4   7   3   90.39   11.80
   3  -7  -3  195.88   19.20
   3  -7  -3  180.38   12.50
  -3   7   3  188.68   16.10
  -3   7   3  181.58   16.30
   2  -7  -3  368.96   17.80
   2  -7  -3  363.46   23.90
  -2   7   3  357.56   22.50
  -2   7   3  370.56   19.70
  -2   7   3  393.26   18.30
   1  -7  -3 1763.52   60.09
   1  -7  -3 1750.22   66.69
  -1   7   3 1799.92   60.99
  -1   7   3 1738.83   60.09
  -1   7   3 1727.73   60.99
   0  -7  -3  126.29   15.70
   0  -7  -3  124.39   10.70
   0   7   3  145.19   11.70
   0   7   3  128.99   10.10
   0   7   3  136.39    9.90
  -1  -7  -3  143.59   17.40
  -1  -7  -3  174.78   11.60
   1   7   3  160.68   11.00
   1   7   3  144.09   11.90
   1   7   3  151.58   10.20
  -2  -7  -3  112.39   11.80
  -2  -7  -3  129.39   11.60
  -3  -7  -3    6.10    6.00
  -3  -7  -3    1.70    2.90
  -3  -7  -3    0.40    3.50
   3   7   3    1.10    4.60
  -4  -7  -3  993.70   37.40
  -4  -7  -3 1013.80   34.60
  -4  -7  -3  981.00   40.50
  -4  -7  -3 1005.70   40.40
   4   7   3  941.01   39.70
  -5  -7  -3   -2.20    6.10
  -5  -7  -3    7.30    5.50
  -5  -7  -3   -2.50    3.80
  -5  -7  -3   -1.20    6.80
   5   7   3    3.50    5.60
  -6  -7  -3 2035.20   73.39
  -6  -7  -3 2026.50   68.49
  -6  -7  -3 2087.79   72.09
  -6  -7  -3 1913.51   74.49
   6   7   3 2043.30   74.59
  -7  -7  -3  661.93   28.20
  -7  -7  -3  670.63   32.00
  -7  -7  -3  659.63   33.50
   7   7   3  618.84   31.70
  -8  -7  -3    6.40   10.60
  -8  -7  -3    3.60    6.60
  -8  -7  -3   13.20    9.00
   8   7   3   -2.50    7.70
  -9  -7  -3   56.59   10.40
  -9  -7  -3   85.39   15.20
  -9  -7  -3   71.99   14.00
   9   7   3   69.19   12.20
   5  -8  -3   43.60   14.50
  -5   8   3   46.80   13.40
  -5   8   3   51.09   14.00
  -5   8   3   63.59   12.90
   4  -8  -3   38.90   11.70
  -4   8   3   48.40   12.60
  -4   8   3   63.59   11.50
   3  -8  -3  404.86   27.90
   3  -8  -3  444.46   20.50
  -3   8   3  439.76   20.80
  -3   8   3  411.26   24.20
  -3   8   3  460.35   24.30
   2  -8  -3   -1.20    8.70
   2  -8  -3   13.40    5.60
  -2   8   3    7.00    5.10
  -2   8   3   -7.80    6.90
  -2   8   3    6.40    6.80
   1  -8  -3 1017.40   36.90
   1  -8  -3  965.80   44.10
  -1   8   3 1024.60   37.70
  -1   8   3  873.21   39.50
  -1   8   3 1018.80   39.30
   0  -8  -3  713.33   28.30
   0  -8  -3  676.93   34.50
   0   8   3  696.03   27.40
   0   8   3  684.03   29.80
   0   8   3  663.43   29.50
  -1  -8  -3   -6.90    6.00
  -1  -8  -3    4.50    4.80
   1   8   3    1.70    4.20
   1   8   3   -3.50    4.70
  -2  -8  -3  174.38   16.30
   2   8   3  201.08   14.40
   2   8   3  211.08   11.20
  -3  -8  -3   -4.70    6.60
  -3  -8  -3   -5.80    5.90
  -3  -8  -3    2.00    4.60
   3   8   3    4.20    5.10
  -4  -8  -3  822.22   33.10
  -4  -8  -3  782.52   35.40
  -4  -8  -3  829.52   37.30
  -4  -8  -3  837.92   28.80
   4   8   3  784.22   35.10
  -5  -8  -3  285.97   19.30
  -5  -8  -3  336.77   19.10
  -5  -8  -3  302.97   14.30
  -5  -8  -3  308.37   21.50
   5   8   3  271.47   19.50
  -6  -8  -3  338.37   20.10
  -6  -8  -3  339.87   22.70
  -6  -8  -3  333.97   16.40
  -6  -8  -3  321.37   21.70
   6   8   3  329.87   21.50
  -7  -8  -3  959.00   44.00
  -7  -8  -3 1108.79   43.70
  -7  -8  -3  945.91   40.60
  -7  -8  -3 1007.70   45.30
   7   8   3 1022.50   45.10
  -8  -8  -3   84.79   14.10
  -8  -8  -3  134.09   17.20
  -8  -8  -3  130.89   12.80
  -8  -8  -3   93.29   14.10
   8   8   3  102.49   15.90
  -9  -8  -3   35.00    8.60
  -9  -8  -3   10.90   11.60
  -9  -8  -3   24.00   11.50
   9   8   3    3.80    9.30
   4  -9  -3   10.40   13.90
  -4   9   3   -1.70   10.80
  -4   9   3    0.70   10.50
   3  -9  -3  440.26   31.20
  -3   9   3  436.86   26.90
  -3   9   3  523.85   24.60
  -3   9   3  500.45   26.80
   2  -9  -3  148.99   11.80
   2  -9  -3  117.49   18.30
  -2   9   3  121.99   15.20
  -2   9   3  153.18   13.20
  -2   9   3  119.09   16.80
   1  -9  -3  188.08   19.30
   1  -9  -3  185.68   13.30
  -1   9   3  214.48   15.10
  -1   9   3  218.48   16.70
  -1   9   3  196.38   15.50
   0  -9  -3  508.85   30.10
   0  -9  -3  504.05   22.90
   0   9   3  499.65   24.40
   0   9   3  506.15   22.20
   0   9   3  488.25   25.70
  -1  -9  -3   -2.00    8.40
   1   9   3    5.20    5.80
   1   9   3    9.20    5.00
   1   9   3    5.90    6.60
  -2  -9  -3  678.93   29.90
  -2  -9  -3  662.03   33.80
   2   9   3  715.13   25.10
   2   9   3  642.84   30.40
  -3  -9  -3    1.60    6.10
  -3  -9  -3    2.20    5.70
  -3  -9  -3   -5.30    7.50
   3   9   3    5.60    4.00
   3   9   3    1.10    5.50
  -4  -9  -3  444.76   24.10
  -4  -9  -3  402.06   25.40
  -4  -9  -3  420.66   22.10
   4   9   3  404.06   23.80
  -5  -9  -3  299.07   21.60
  -5  -9  -3  301.37   13.80
  -5  -9  -3  288.17   18.90
  -5  -9  -3  278.47   20.60
   5   9   3  312.67   20.80
  -6  -9  -3   -1.00    7.90
  -6  -9  -3   -3.50    8.60
  -6  -9  -3   -8.00    8.40
  -6  -9  -3    7.10    5.30
   6   9   3    3.70    5.60
  -7  -9  -3  392.46   26.40
  -7  -9  -3  389.36   26.10
  -7  -9  -3  336.07   24.10
  -7  -9  -3  373.06   20.00
   7   9   3  389.46   25.10
  -8  -9  -3   12.60   10.50
  -8  -9  -3   20.10   10.40
  -8  -9  -3   13.90   11.40
  -8  -9  -3   13.00    7.20
   8   9   3    8.60    8.80
   3 -10  -3   87.79   17.20
  -3  10   3   67.19   12.50
  -3  10   3   59.29   12.80
   2 -10  -3  331.17   22.90
   2 -10  -3  330.37   27.50
  -2  10   3  370.66   20.70
  -2  10   3  348.27   24.30
  -2  10   3  348.77   23.00
   1 -10  -3   59.59   13.30
  -1  10   3   69.49   10.60
  -1  10   3   50.49   10.00
  -1  10   3   64.49   10.50
   0 -10  -3  439.96   29.50
   0 -10  -3  429.16   28.10
   0  10   3  415.46   21.00
   0  10   3  455.25   24.10
   0  10   3  462.15   25.00
  -1 -10  -3  273.37   17.10
  -1 -10  -3  254.17   22.30
   1  10   3  265.37   19.80
   1  10   3  278.67   14.60
   1  10   3  259.47   19.00
  -2 -10  -3  955.50   38.60
  -2 -10  -3  902.41   43.70
   2  10   3  884.91   39.50
   2  10   3  969.30   32.00
  -3 -10  -3  368.26   25.90
  -3 -10  -3  437.86   22.80
  -3 -10  -3  362.16   21.50
   3  10   3  436.76   15.30
   3  10   3  385.36   23.30
  -4 -10  -3   -0.90    6.70
  -4 -10  -3   -0.90    8.30
  -4 -10  -3   -7.50    7.70
   4  10   3   10.20    5.20
   4  10   3   12.80    7.50
  -5 -10  -3  339.27   23.30
  -5 -10  -3  355.06   26.20
  -5 -10  -3  377.36   22.90
   5  10   3  370.16   23.90
  -6 -10  -3    8.60    9.90
  -6 -10  -3   -5.20    8.90
  -6 -10  -3    7.10    9.80
  -6 -10  -3    8.50    4.90
   6  10   3   15.40    8.50
  -7 -10  -3  249.28   14.00
  -7 -10  -3  234.08   21.70
  -7 -10  -3  241.58   23.20
  -7 -10  -3  232.48   22.50
   7  10   3  203.38   19.80
   1 -11  -3   -2.80   13.10
  -1  11   3   -4.10    7.80
  -1  11   3   -3.30   10.00
   0 -11  -3  264.37   24.70
   0 -11  -3  267.27   17.70
   0  11   3  267.57   18.30
   0  11   3  244.58   22.80
  -1 -11  -3    1.80    7.10
  -1 -11  -3   -1.40   10.30
   1  11   3    1.90    8.10
  -2 -11  -3  523.25   34.10
  -2 -11  -3  576.04   26.80
   2  11   3  505.85   27.90
  -3 -11  -3  963.10   39.90
  -3 -11  -3  963.40   46.90
  -3 -11  -3  947.71   39.60
   3  11   3  878.91   41.70
  -4 -11  -3   61.89   12.30
  -4 -11  -3   96.89   15.10
  -4 -11  -3  100.79   14.30
   4  11   3   85.49   14.30
  -5 -11  -3   43.20   10.80
  -5 -11  -3   55.79   13.30
  -5 -11  -3   58.89   11.30
   5  11   3   51.99   10.90
  -6 -11  -3   -2.60    9.80
  -6 -11  -3    9.80    8.60
  -6 -11  -3  -18.30    8.70
   6  11   3    5.20    8.90
  -2 -12  -3   50.69   10.20
   2  12   3   85.19   13.90
  -3 -12  -3  672.73   32.70
  -3 -12  -3  651.53   31.30
  -3 -12  -3  636.54   37.20
   3  12   3  601.64   32.90
   4  10  -4   10.10    8.70
  -4 -10   4   23.50   10.00
  -4 -10   4    4.80   11.70
  -4 -10   4   23.00   12.60
   3  10  -4    9.00    8.30
  -3 -10   4   11.00    8.40
  -3 -10   4  -16.70   10.20
  -3 -10   4   19.30    8.60
   2  10  -4  542.85   31.00
  -2 -10   4  594.94   26.70
  -2 -10   4  530.95   35.50
   1  10  -4  430.16   26.90
   1  10  -4  405.66   28.70
  -1 -10   4  422.16   29.70
  -1 -10   4  469.85   22.80
   0  10  -4  127.99   19.50
   0  10  -4  147.19   17.10
   0 -10   4  118.19   19.10
  -1  10  -4  343.37   23.80
  -1  10  -4  289.97   26.10
   1 -10   4  316.47   26.60
  -2  10  -4   17.50    9.20
  -2  10  -4   13.30   11.70
   2 -10   4    1.30   10.90
   6   9  -4  505.85   28.60
  -6  -9   4  452.95   29.40
  -6  -9   4  437.96   35.40
  -5  -9   4   21.40    8.60
  -5  -9   4   13.50   10.90
  -5  -9   4   22.30    9.90
   4   9  -4  696.63   34.80
  -4  -9   4  674.43   38.40
  -4  -9   4  662.43   33.60
  -4  -9   4  693.93   32.50
   3   9  -4   19.50    8.30
  -3  -9   4   42.60    8.80
  -3  -9   4   22.70    7.70
  -3  -9   4   31.20   11.30
   2   9  -4  196.38   18.10
  -2  -9   4  198.98   20.60
  -2  -9   4  248.28   15.70
   1   9  -4  131.69   15.30
   1   9  -4  110.19   18.00
  -1  -9   4  158.08   12.10
  -1  -9   4   90.89   15.00
   0   9  -4    9.70    7.20
   0   9  -4  -10.10    8.90
   0  -9   4   -4.00    3.50
   0  -9   4   -5.20    9.90
  -1   9  -4  660.83   35.60
  -1   9  -4  666.43   34.00
   1  -9   4  685.93   37.10
  -2   9  -4   63.29   12.30
  -2   9  -4   57.29   11.00
  -2   9  -4   86.19   10.70
   2  -9   4   74.19   13.50
  -3   9  -4  774.22   38.20
  -3   9  -4  811.02   31.10
  -3   9  -4  783.72   40.50
   3  -9   4  787.62   43.40
  -4   9  -4  286.47   25.50
  -4   9  -4  275.87   19.20
   4  -9   4  252.87   23.60
   7   8  -4   94.69   15.00
  -7  -8   4  116.19   14.70
   6   8  -4  541.05   29.30
  -6  -8   4  581.24   24.00
  -6  -8   4  483.25   29.70
  -6  -8   4  544.95   30.10
  -5  -8   4   29.50    9.50
  -5  -8   4   51.09   10.10
  -5  -8   4   53.99    8.60
   4   8  -4 1168.18   49.20
  -4  -8   4 1138.59   48.20
  -4  -8   4 1173.28   48.60
  -4  -8   4 1184.58   54.49
  -4  -8   4 1246.18   38.80
   3   8  -4  683.53   33.20
  -3  -8   4  683.13   31.60
  -3  -8   4  681.43   32.80
  -3  -8   4  710.63   36.70
   2   8  -4   79.69   12.30
  -2  -8   4  102.49   14.80
  -2  -8   4  108.69   12.10
   1   8  -4  180.98   15.90
   1   8  -4  157.58   16.60
  -1  -8   4  187.28   12.30
  -1  -8   4  160.38   17.70
   0   8  -4   40.90    8.70
   0   8  -4   46.90    9.70
   0  -8   4   60.99    6.80
   0  -8   4   49.90   10.70
  -1   8  -4  546.05   30.50
  -1   8  -4  535.75   28.80
  -1   8  -4  609.94   20.60
   1  -8   4  543.15   32.50
  -2   8  -4  585.94   22.30
  -2   8  -4  532.35   28.60
  -2   8  -4  531.35   31.40
   2  -8   4  549.25   31.60
  -3   8  -4  122.29   11.80
  -3   8  -4   74.49   12.70
  -3   8  -4  123.89   14.50
   3  -8   4  102.29   16.90
  -4   8  -4 1014.30   40.00
  -4   8  -4 1022.30   47.80
   4  -8   4 1027.90   49.60
  -5   8  -4   27.10   12.80
  -5   8  -4   49.20    9.30
   5  -8   4   35.50   12.00
   5  -8   4   13.00   10.90
   7   7  -4   72.69   12.40
   7   7  -4   67.79   11.10
  -7  -7   4   56.99   12.40
  -7  -7   4  106.79   13.80
  -7  -7   4  110.89   16.70
   6   7  -4  611.14   33.00
   6   7  -4  602.64   30.30
  -6  -7   4  617.54   34.50
  -6  -7   4  598.84   31.30
   5   7  -4  107.99   13.10
  -5  -7   4  118.29   14.20
  -5  -7   4   92.39   14.60
  -5  -7   4   95.79   11.50
   4   7  -4   13.80    7.20
  -4  -7   4    8.00    5.50
  -4  -7   4    7.50    7.50
  -4  -7   4    6.90    4.70
   3   7  -4  651.93   30.30
  -3  -7   4  627.24   22.40
  -3  -7   4  634.14   29.20
  -3  -7   4  625.54   29.50
  -3  -7   4  603.54   33.20
   2   7  -4  294.27   18.50
  -2  -7   4  272.77   16.20
  -2  -7   4  280.27   20.70
   1   7  -4  229.38   16.80
   1   7  -4  261.17   19.40
  -1  -7   4  225.78   18.60
  -1  -7   4  246.38   14.10
   0   7  -4  124.59   14.60
   0   7  -4  133.39   13.30
   0  -7   4  141.49   15.00
   0  -7   4  150.88    8.60
  -1   7  -4 1045.00   33.60
  -1   7  -4  975.00   42.90
  -1   7  -4  945.61   41.10
   1  -7   4  970.00   43.70
  -2   7  -4  224.18   18.90
  -2   7  -4  240.68   12.70
  -2   7  -4  220.98   16.80
   2  -7   4  218.48   18.50
  -3   7  -4    2.40    7.10
  -3   7  -4    1.60    6.70
  -3   7  -4    3.40    5.20
   3  -7   4    2.50    8.30
  -4   7  -4  338.37   18.80
  -4   7  -4  295.37   23.90
   4  -7   4  326.67   23.50
  -5   7  -4  217.78   22.10
  -5   7  -4  245.78   16.80
   5  -7   4  190.78   20.20
   5  -7   4  248.58   21.50
  -6   7  -4   39.10   13.70
  -6   7  -4   10.20    7.70
   6  -7   4   10.40   10.70
   6  -7   4   28.50   12.30
   8   6  -4  229.78   17.90
   8   6  -4  217.18   21.00
  -8  -6   4  229.18   19.80
  -8  -6   4  207.88   22.90
  -8  -6   4  292.57   28.60
   7   6  -4    5.00    7.70
   7   6  -4    6.30    8.50
  -7  -6   4    8.80    8.10
  -7  -6   4    3.70   10.30
  -7  -6   4   -3.30    7.80
   6   6  -4  350.06   23.50
   6   6  -4  375.56   21.60
  -6  -6   4  357.96   22.80
  -6  -6   4  365.36   24.40
  -6  -6   4  363.86   20.40
   5   6  -4  378.16   21.30
   5   6  -4  393.76   24.10
  -5  -6   4  337.87   20.70
  -5  -6   4  369.76   18.80
  -5  -6   4  366.96   24.30
   4   6  -4    5.10    5.30
  -4  -6   4    7.10    5.60
  -4  -6   4    2.80    4.80
  -4  -6   4    2.50    6.30
   3   6  -4  590.24   27.50
  -3  -6   4  598.34   27.70
  -3  -6   4  577.24   22.30
   2   6  -4  172.98   13.80
  -2  -6   4  206.38   13.60
  -2  -6   4  192.88    9.30
  -2  -6   4  179.88   17.40
   1   6  -4  180.18   15.70
   1   6  -4  197.78   14.60
  -1  -6   4  197.88   12.50
  -1  -6   4  221.68    9.00
  -1  -6   4  204.38   16.90
   0   6  -4  975.80   39.80
   0   6  -4  948.81   40.70
   0   6  -4 1034.20   32.70
   0  -6   4  968.60   42.20
   0  -6   4  980.70   34.20
  -1   6  -4  214.38   10.40
  -1   6  -4  191.58   14.50
  -1   6  -4  185.08   16.20
   1  -6   4  203.38   16.40
  -2   6  -4 1045.60   43.30
  -2   6  -4 1125.49   38.40
  -2   6  -4 1062.29   44.90
   2  -6   4 1094.19   45.60
  -3   6  -4    5.30    5.30
  -3   6  -4   12.10    7.10
  -3   6  -4   -1.10    5.70
   3  -6   4    2.10    6.40
  -4   6  -4  159.58   15.20
  -4   6  -4  174.08   17.30
   4  -6   4  172.18   16.70
  -5   6  -4  296.77   26.40
  -5   6  -4  366.06   19.70
   5  -6   4  328.37   23.60
   5  -6   4  304.27   23.30
  -6   6  -4   33.20    8.90
  -6   6  -4    1.90   10.70
   6  -6   4   16.80    9.60
   6  -6   4   12.50    9.70
  -7   6  -4  614.54   36.80
  -7   6  -4  581.84   30.80
   7  -6   4  592.34   35.30
   7  -6   4  552.94   33.10
   8   5  -4  331.87   20.30
   8   5  -4  338.17   24.60
  -8  -5   4  267.77   25.40
  -8  -5   4  320.07   25.40
   7   5  -4  168.38   15.00
   7   5  -4  148.39   17.10
  -7  -5   4  150.88   16.00
  -7  -5   4  160.18   19.20
  -7  -5   4  149.39   17.10
   6   5  -4   15.60    5.80
   6   5  -4   10.00    6.90
  -6  -5   4    4.50    7.20
  -6  -5   4    8.60    8.50
  -6  -5   4    8.70    7.10
   5   5  -4   95.59   12.50
   5   5  -4   92.69   10.40
  -5  -5   4   83.39   11.90
  -5  -5   4   85.29   12.80
  -5  -5   4  112.59   11.00
   4   5  -4   54.39    9.40
   4   5  -4   31.80    7.20
  -4  -5   4   37.60    8.70
  -4  -5   4   31.10    6.90
  -4  -5   4   31.60    6.30
   3   5  -4 1090.99   43.00
   3   5  -4 1078.79   41.50
  -3  -5   4 1031.00   43.00
  -3  -5   4 1060.29   41.30
  -3  -5   4 1099.79   37.70
   2   5  -4  232.68   15.00
  -2  -5   4  228.48   15.10
  -2  -5   4  234.08   13.00
   1   5  -4  979.10   47.50
   1   5  -4 1097.29   41.60
  -1  -5   4 1048.30   37.50
  -1  -5   4  953.70   46.40
   0   5  -4 1742.93   62.89
   0   5  -4 1555.24   64.89
   0   5  -4 1852.11   56.09
   0  -5   4 1793.52   69.39
   0  -5   4 1750.62   57.29
  -1   5  -4   96.49   10.30
  -1   5  -4  113.69    7.50
  -1   5  -4  108.09   11.60
   1  -5   4   98.99    5.60
   1  -5   4   98.89   14.60
  -2   5  -4   36.90    7.60
  -2   5  -4   44.70    6.40
  -2   5  -4   35.70    7.70
   2  -5   4   34.90    8.80
  -3   5  -4   12.30    5.60
  -3   5  -4    8.20    6.50
   3  -5   4    9.40    6.90
  -4   5  -4  655.73   32.50
  -4   5  -4  667.53   29.00
   4  -5   4  680.53   32.90
   4  -5   4  697.43   32.90
  -5   5  -4  674.93   30.80
  -5   5  -4  751.12   36.40
   5  -5   4  739.53   34.80
   5  -5   4  740.53   35.10
  -6   5  -4   96.99   12.10
  -6   5  -4   88.89   14.40
  -6   5  -4   97.09    7.10
   6  -5   4   96.39   15.40
   6  -5   4   84.49   14.10
  -7   5  -4  741.83   35.70
  -7   5  -4  755.82   40.50
   7  -5   4  748.53   37.70
   7  -5   4  792.12   38.90
  -8   5  -4  283.07   23.40
  -8   5  -4  334.77   32.60
   8  -5   4  321.67   24.60
   8  -5   4  291.47   25.10
   8   4  -4  370.56   21.20
   8   4  -4  356.96   26.60
  -8  -4   4  325.27   24.20
  -8  -4   4  364.16   27.10
  -8  -4   4  364.36   25.20
   7   4  -4  403.56   26.40
   7   4  -4  424.36   21.60
  -7  -4   4  442.26   28.00
  -7  -4   4  417.36   24.70
  -7  -4   4  415.16   25.60
   6   4  -4   -3.30    6.30
  -6  -4   4   -0.90    6.40
  -6  -4   4  -12.20    8.00
  -6  -4   4   -7.60    6.60
   5   4  -4    2.20    4.50
   5   4  -4   -6.90    5.90
  -5  -4   4   -2.50    4.90
  -5  -4   4    3.70    7.00
   4   4  -4  106.09    9.40
   4   4  -4   81.49   10.60
  -4  -4   4  106.99   14.20
  -4  -4   4   97.69    9.60
  -4  -4   4   96.29   10.20
   3   4  -4  736.93   29.70
   3   4  -4  722.73   31.20
  -3  -4   4  753.92   28.00
  -3  -4   4  742.73   31.30
  -3  -4   4  710.13   29.80
   2   4  -4 1433.26   51.79
   2   4  -4 1465.95   52.99
  -2  -4   4 1440.66   52.09
  -2  -4   4 1515.85   49.20
   1   4  -4  935.41   35.20
   1   4  -4  863.41   39.30
  -1  -4   4  937.31   34.00
   0   4  -4 2114.19   73.79
   0   4  -4 2235.98   69.59
   0  -4   4 2132.39   70.59
   0  -4   4 2237.88   76.19
  -1   4  -4   99.09    6.90
  -1   4  -4   82.89    9.50
  -1   4  -4   91.29   11.60
   1  -4   4   91.89   10.20
   1  -4   4  101.89    6.00
  -2   4  -4  165.88   10.10
  -2   4  -4  162.58   12.00
  -2   4  -4  130.49   12.40
   2  -4   4  155.58   12.30
  -3   4  -4   -1.80    5.20
  -3   4  -4    4.80    4.70
   3  -4   4   11.30    5.90
  -4   4  -4  208.78    7.70
  -4   4  -4  193.88   13.60
  -4   4  -4  195.28   16.00
   4  -4   4  210.18   16.80
  -5   4  -4  724.63   32.40
  -5   4  -4  720.33   35.40
  -5   4  -4  787.12   26.10
   5  -4   4  728.13   34.30
   5  -4   4  766.62   34.40
  -6   4  -4    3.00    6.40
  -6   4  -4    0.10    4.80
  -6   4  -4    8.50    8.30
   6  -4   4   -3.00    8.80
   6  -4   4    1.50    6.90
  -7   4  -4  355.26   26.70
  -7   4  -4  346.97   17.60
  -7   4  -4  357.36   21.70
   7  -4   4  331.27   23.60
   7  -4   4  348.57   24.20
  -8   4  -4  199.58   15.70
  -8   4  -4  174.58   23.50
  -8   4  -4  172.28   17.10
   8  -4   4  188.08   19.90
   8  -4   4  199.08   19.70
   9   3  -4  206.18   16.30
   9   3  -4  132.29   19.40
  -9  -3   4  185.18   23.00
  -9  -3   4  146.89   19.10
   8   3  -4   81.69   13.90
  -8  -3   4   75.69   15.30
  -8  -3   4   78.59   13.40
  -8  -3   4   87.39   14.30
   7   3  -4  574.34   26.40
   7   3  -4  570.54   32.40
  -7  -3   4  605.44   31.70
  -7  -3   4  567.44   32.50
  -7  -3   4  597.04   31.10
   6   3  -4  133.09   11.70
   6   3  -4  134.69   14.80
  -6  -3   4  132.49   15.70
  -6  -3   4  130.79   14.00
  -6  -3   4  137.59   13.30
   5   3  -4  373.06   21.80
   5   3  -4  385.26   18.50
  -5  -3   4  390.86   22.90
  -5  -3   4  382.86   20.70
  -5  -3   4  401.76   20.20
   4   3  -4  437.36   19.80
   4   3  -4  443.06   23.00
  -4  -3   4  458.45   23.90
  -4  -3   4  421.66   20.90
  -4  -3   4  441.96   20.80
   3   3  -4  820.82   31.80
   3   3  -4  879.51   35.20
  -3  -3   4  868.11   31.90
  -3  -3   4  829.02   32.50
  -3  -3   4  830.32   34.40
   2   3  -4  929.91   34.00
   2   3  -4  908.81   35.20
  -2  -3   4  908.71   34.10
  -2  -3   4  922.41   32.90
  -2  -3   4  912.51   35.20
   1   3  -4   73.29    9.30
   1   3  -4   76.49    8.60
   1   3  -4   70.19    7.50
  -1  -3   4   91.19    8.30
   0   3  -4  841.22   33.60
   0   3  -4  866.61   33.00
   0   3  -4  896.61   30.30
   0  -3   4  902.71   34.80
  -1   3  -4 3077.79   95.79
  -1   3  -4 2971.40   98.49
  -1   3  -4 2906.81   98.89
   1  -3   4 3086.59   99.49
  -2   3  -4  587.44   19.40
  -2   3  -4  563.04   25.00
  -2   3  -4  568.64   24.70
  -2   3  -4  570.54   22.40
   2  -3   4  574.64   25.00
  -3   3  -4 1472.85   54.29
  -3   3  -4 1538.05   47.60
  -3   3  -4 1482.85   51.99
   3  -3   4 1478.65   53.39
  -4   3  -4    1.70    5.30
  -4   3  -4    6.80    5.50
  -4   3  -4   10.30    3.30
   4  -3   4   18.70    5.50
  -5   3  -4  231.58   18.00
  -5   3  -4  233.18   11.80
  -5   3  -4  236.68   15.60
   5  -3   4  211.68   17.50
   5  -3   4  242.78   16.80
  -6   3  -4   70.09   10.50
  -6   3  -4   94.59    9.50
  -6   3  -4   53.19   10.60
   6  -3   4   82.99   12.60
   6  -3   4   75.19   11.80
  -7   3  -4  221.88   21.50
  -7   3  -4  223.08   15.20
  -7   3  -4  221.78   18.60
   7  -3   4  214.98   17.80
   7  -3   4  203.98   18.20
  -8   3  -4  246.28   23.30
  -8   3  -4  223.08   18.60
   8  -3   4  222.88   20.20
   8  -3   4  216.78   19.90
  -9   3  -4   44.70   14.10
  -9   3  -4   24.80   10.00
  -9   3  -4   44.10   11.50
   9  -3   4   14.90   10.00
   9  -3   4   10.90   11.30
   9   2  -4   22.80   10.70
  -9  -2   4   43.80   12.90
  -9  -2   4   -3.40   11.30
  -9  -2   4    9.60   12.80
   8   2  -4    8.10    6.80
   8   2  -4    3.90    8.60
  -8  -2   4   -8.80    9.20
  -8  -2   4    4.50   10.10
  -8  -2   4   -2.50    9.80
   7   2  -4  145.59   12.70
   7   2  -4  141.39   17.80
  -7  -2   4  154.58   16.70
  -7  -2   4  137.79   16.30
  -7  -2   4  150.08   18.30
   6   2  -4  410.76   25.60
   6   2  -4  446.26   20.00
  -6  -2   4  447.96   23.80
  -6  -2   4  433.06   23.90
  -6  -2   4  428.96   26.30
   5   2  -4  530.65   22.10
   5   2  -4  505.85   26.20
  -5  -2   4  526.35   27.40
  -5  -2   4  530.75   25.40
  -5  -2   4  520.35   24.80
   4   2  -4 2012.90   70.69
   4   2  -4 2043.30   66.19
  -4  -2   4 1989.30   71.29
  -4  -2   4 1898.81   67.99
  -4  -2   4 1995.40   68.59
   3   2  -4   11.20    5.30
   3   2  -4   17.00    3.80
  -3  -2   4    6.50    3.30
  -3  -2   4    9.60    4.60
  -3  -2   4    8.50    6.20
   2   2  -4   18.40    5.20
   2   2  -4   17.10    3.70
  -2  -2   4   14.90    3.80
  -2  -2   4    8.50    5.10
  -2  -2   4   14.80    4.70
   1   2  -4    5.90    3.10
   1   2  -4    6.50    3.40
   0   2  -4  517.45   19.30
   0   2  -4  518.75   19.20
   0   2  -4  488.55   20.40
   0   2  -4  499.65   21.10
  -1   2  -4 2015.10   63.29
  -1   2  -4 1993.90   64.39
  -1   2  -4 1929.91   66.09
  -1   2  -4 1946.51   66.09
   1  -2   4 2018.30   66.69
  -2   2  -4 1199.48   41.80
  -2   2  -4 1247.08   39.50
  -2   2  -4 1158.28   43.20
   2  -2   4 1213.88   42.60
  -3   2  -4 7945.21  244.88
  -3   2  -4 7707.63  246.18
  -3   2  -4 7812.42  241.48
   3  -2   4 7710.83  246.98
   3  -2   4 7984.80  244.88
  -4   2  -4  516.45   24.80
  -4   2  -4  532.95   23.70
  -4   2  -4  553.14   20.70
   4  -2   4  536.55   25.70
   4  -2   4  566.94   23.90
  -5   2  -4  492.35   24.40
  -5   2  -4  512.25   21.10
  -5   2  -4  506.65   26.20
   5  -2   4  529.35   26.40
   5  -2   4  557.24   24.60
  -6   2  -4   49.40    8.10
  -6   2  -4   36.90    8.90
  -6   2  -4   41.40    7.90
   6  -2   4   44.10    7.90
   6  -2   4   52.79    9.70
  -7   2  -4   85.99   12.60
  -7   2  -4  123.29   12.90
  -7   2  -4   89.39   13.60
   7  -2   4  117.19   14.50
   7  -2   4  106.79   14.40
  -8   2  -4  677.33   30.40
  -8   2  -4  645.64   35.80
  -8   2  -4  619.54   32.20
   8  -2   4  654.33   33.80
   8  -2   4  682.03   32.50
  -9   2  -4    9.70   11.90
  -9   2  -4   -1.60    9.00
  -9   2  -4    9.10    9.10
   9  -2   4    4.20    9.20
   9  -2   4   10.00   10.30
   9   1  -4  -18.90   10.20
  -9  -1   4  -23.20   12.30
  -9  -1   4   -7.40   12.80
  -9  -1   4   -5.30   12.00
   8   1  -4   -2.90    6.40
  -8  -1   4    2.10    8.90
  -8  -1   4   10.50   11.00
  -8  -1   4  -17.10   10.60
   7   1  -4  299.07   22.30
   7   1  -4  335.17   17.10
  -7  -1   4  321.77   22.00
  -7  -1   4  321.37   23.30
  -7  -1   4  311.17   20.90
   6   1  -4  362.86   22.70
   6   1  -4  371.86   16.90
  -6  -1   4  339.57   23.00
  -6  -1   4  341.67   21.60
  -6  -1   4  370.76   22.70
   5   1  -4  903.71   39.00
   5   1  -4  925.91   32.80
  -5  -1   4  926.31   37.90
  -5  -1   4  935.61   37.80
  -5  -1   4  886.81   39.30
   4   1  -4 2001.10   64.09
   4   1  -4 1978.60   70.09
  -4  -1   4 1947.41   69.19
  -4  -1   4 1977.50   70.59
  -4  -1   4 1915.21   67.19
   3   1  -4  866.21   34.20
   3   1  -4  868.11   29.90
  -3  -1   4  860.31   33.10
  -3  -1   4  824.52   31.90
  -3  -1   4  861.11   34.80
   2   1  -4   15.50    5.20
  -2  -1   4    9.50    3.50
  -2  -1   4    6.30    4.10
   1   1  -4  595.94   22.40
   1   1  -4  550.04   22.20
   1   1  -4  575.54   21.20
  -1  -1   4  571.54   21.30
   0   1  -4  855.01   30.10
   0   1  -4  860.51   30.70
   0   1  -4  890.91   30.30
   0   1  -4  832.62   30.00
   0   1  -4  870.81   30.50
  -1   1  -4 2154.08   69.39
  -1   1  -4 2132.59   70.59
  -1   1  -4 2163.18   70.09
   1  -1   4 2228.98   70.49
  -2   1  -4    3.50    2.70
  -2   1  -4    1.90    3.20
  -2   1  -4    0.90    3.00
   2  -1   4   -0.40    4.20
   2  -1   4   -0.60    2.90
  -3   1  -4 2928.21   93.39
  -3   1  -4 2859.31   95.99
  -3   1  -4 2922.91   95.59
   3  -1   4 2950.90   97.39
   3  -1   4 3031.70   94.19
  -4   1  -4 1655.33   56.39
  -4   1  -4 1652.63   59.49
  -4   1  -4 1714.63   59.09
   4  -1   4 1659.43   60.29
   4  -1   4 1772.02   57.49
  -5   1  -4    8.20    5.60
  -5   1  -4    8.20    4.40
   5  -1   4    8.70    5.40
   5  -1   4   16.60    4.70
  -6   1  -4   58.89    9.40
  -6   1  -4   68.89   10.10
  -6   1  -4   70.19   10.10
   6  -1   4   56.39   10.40
   6  -1   4   70.19    9.70
  -7   1  -4    9.20    6.50
  -7   1  -4   14.80    9.10
  -7   1  -4    8.90    8.70
   7  -1   4   -5.90    6.60
  -8   1  -4  254.67   18.50
  -8   1  -4  265.47   23.40
  -8   1  -4  255.97   18.20
   8  -1   4  254.47   18.30
   8  -1   4  229.28   19.90
  -9   1  -4   75.19   13.70
  -9   1  -4   42.50   10.60
   9  -1   4   36.80    9.30
   9  -1   4   61.19   12.10
 -10   1  -4  152.08   18.30
 -10   1  -4  208.28   21.10
  10  -1   4  166.18   20.70
  10  -1   4  156.48   18.50
   8   0  -4   55.19   11.90
   8   0  -4   81.79   10.90
  -8   0   4   40.10   11.00
  -8   0   4   56.59   13.80
  -8   0   4   56.09   13.30
   7   0  -4  355.56   25.50
   7   0  -4  372.96   16.70
  -7   0   4  390.26   25.30
  -7   0   4  334.17   22.50
  -7   0   4  354.96   24.20
   6   0  -4  552.84   21.30
   6   0  -4  536.85   29.50
  -6   0   4  529.35   27.20
  -6   0   4  536.45   29.30
  -6   0   4  573.04   28.80
   5   0  -4   33.70    5.60
   5   0  -4   23.50    7.50
  -5   0   4   31.60    8.40
  -5   0   4   28.70    8.10
  -5   0   4   47.10    8.10
   4   0  -4 1611.64   49.70
   4   0  -4 1565.94   57.19
  -4   0   4 1406.66   58.29
  -4   0   4 1508.85   56.79
   3   0  -4  263.47   15.90
   3   0  -4  273.97   10.90
  -3   0   4  264.07   13.60
  -3   0   4  290.87   15.40
   2   0  -4  640.64   24.90
   2   0  -4  602.34   25.30
   2   0  -4  628.74   21.00
  -2   0   4  612.44   25.00
  -2   0   4  566.74   22.50
   1   0  -4  370.26   16.30
   1   0  -4  380.36   13.90
   1   0  -4  368.46   16.00
  -1   0   4  335.47   13.90
   0   0  -4   37.50    4.40
   0   0  -4   30.00    4.40
   0   0  -4   34.00    5.10
   0   0  -4   33.70    4.50
  -1   0  -4 2306.27   74.29
  -1   0  -4 2291.07   72.49
  -1   0  -4 2309.57   74.49
  -1   0  -4 2328.47   73.69
   1   0   4 2317.37   75.29
  -2   0  -4  100.99    7.10
  -2   0  -4   92.69    6.80
  -2   0  -4   96.39    7.40
   2   0   4   97.19    8.60
   2   0   4  111.49    5.60
  -3   0  -4 1552.84   53.69
  -3   0  -4 1568.44   52.89
  -3   0  -4 1551.34   53.89
   3   0   4 1573.84   55.29
   3   0   4 1655.33   51.09
  -4   0  -4  244.58   14.30
  -4   0  -4  251.37   14.60
  -4   0  -4  237.08   13.20
   4   0   4  214.48   15.50
   4   0   4  259.97   11.90
  -5   0  -4   66.39    8.90
  -5   0  -4   64.69   10.10
  -5   0  -4   55.99    7.60
   5   0   4   59.19    9.90
   5   0   4   73.59    7.60
  -6   0  -4 1138.39   46.10
  -6   0  -4 1155.68   45.60
  -6   0  -4 1146.99   44.00
   6   0   4 1196.88   46.80
   6   0   4 1216.38   43.30
  -7   0  -4   66.39    9.50
  -7   0  -4   55.49    9.70
  -7   0  -4   63.19   11.20
   7   0   4   72.99   10.90
   7   0   4   89.89   13.10
  -8   0  -4  170.78   15.90
  -8   0  -4  174.58   17.60
  -8   0  -4  169.88   14.60
   8   0   4  152.18   17.00
   8   0   4  219.98   16.80
  -9   0  -4   58.79   11.30
  -9   0  -4   62.19   12.00
  -9   0  -4   95.99   13.70
   9   0   4   57.79   10.00
   9   0   4   68.49   12.60
 -10   0  -4   -2.20    9.40
 -10   0  -4  -13.10   11.40
 -10   0  -4   -3.90   10.40
  10   0   4    0.70    8.70
  10   0   4  -16.50   10.40
   8  -1  -4  408.76   28.50
  -8   1   4  457.75   28.70
  -8   1   4  448.26   29.50
  -8   1   4  498.95   30.30
   7  -1  -4   27.10    5.10
   7  -1  -4   16.00    8.80
  -7   1   4    5.90    9.10
  -7   1   4    4.10    9.60
  -7   1   4   27.40   10.40
   6  -1  -4  220.88   19.20
   6  -1  -4  247.98   10.90
  -6   1   4  202.88   16.50
  -6   1   4  225.98   18.70
  -6   1   4  222.88   18.40
   5  -1  -4   12.10    6.50
   5  -1  -4   15.60    3.00
  -5   1   4   11.60    6.90
  -5   1   4   22.10    7.00
  -5   1   4   17.30    6.00
   4  -1  -4  269.77   18.00
   4  -1  -4  287.87   10.30
  -4   1   4  278.97   16.00
  -4   1   4  288.47   18.40
  -4   1   4  278.07   17.10
   3  -1  -4  415.96   13.30
   3  -1  -4  399.76   21.00
  -3   1   4  413.86   18.40
  -3   1   4  400.46   20.00
   2  -1  -4 1055.69   39.60
   2  -1  -4 1068.29   38.30
  -2   1   4 1038.70   38.80
  -2   1   4 1056.69   36.50
   1  -1  -4 5255.27  160.38
   1  -1  -4 5082.29  159.78
  -1   1   4 4873.41  156.98
  -1   1   4 5115.89  156.38
  -1   1   4 5056.99  160.18
   0  -1  -4   92.59    6.70
   0  -1  -4   87.09    6.70
   0  -1  -4   88.79    7.10
   0   1   4   92.39    4.40
   0   1   4   88.49    6.00
  -1  -1  -4  351.26   12.70
  -1  -1  -4  358.86   12.90
  -1  -1  -4  364.26   15.30
  -1  -1  -4  342.07   14.80
   1   1   4  351.86   15.20
  -2  -1  -4   73.29    7.10
  -2  -1  -4   69.69    5.40
  -2  -1  -4   69.39    6.30
   2   1   4   72.79    7.60
  -3  -1  -4   14.10    4.10
  -3  -1  -4   13.50    4.50
  -3  -1  -4   10.00    3.20
   3   1   4   17.00    4.70
   3   1   4   17.10    2.30
  -4  -1  -4  701.13   28.10
  -4  -1  -4  723.23   28.70
  -4  -1  -4  697.23   28.00
   4   1   4  725.13   24.70
   4   1   4  702.13   30.20
  -5  -1  -4   19.20    6.50
  -5  -1  -4   26.80    6.30
  -5  -1  -4   15.40    5.70
   5   1   4   26.20    4.50
   5   1   4   12.20    7.00
  -6  -1  -4 2031.90   73.49
  -6  -1  -4 2071.59   72.99
  -6  -1  -4 2134.29   74.19
   6   1   4 2116.09   69.99
   6   1   4 2111.29   74.89
  -7  -1  -4  712.73   32.60
  -7  -1  -4  679.13   31.60
  -7  -1  -4  668.43   31.90
   7   1   4  705.43   29.00
   7   1   4  672.33   32.50
  -8  -1  -4   47.40   10.50
  -8  -1  -4   47.70    9.70
  -8  -1  -4   48.60    9.10
   8   1   4   38.50   10.20
   8   1   4   44.60    9.50
  -9  -1  -4   96.39   14.10
  -9  -1  -4  114.49   17.80
  -9  -1  -4  116.09   14.90
   9   1   4   76.79   14.70
   9   1   4  100.59   13.90
 -10  -1  -4   23.20   13.80
 -10  -1  -4   36.10   10.00
 -10  -1  -4   40.70   11.40
  10   1   4    5.80   12.50
  10   1   4   34.30    9.40
   8  -2  -4  392.86   29.30
  -8   2   4  471.35   31.00
  -8   2   4  519.15   32.00
  -8   2   4  501.65   30.60
   7  -2  -4   17.30    7.20
   7  -2  -4   14.30    9.50
  -7   2   4   11.40   10.80
  -7   2   4   19.60    9.70
  -7   2   4   10.00    7.90
   6  -2  -4   15.20    8.60
  -6   2   4   12.90    8.70
  -6   2   4   37.20    9.90
  -6   2   4   20.90    7.70
   5  -2  -4   -6.30    7.30
  -5   2   4   -5.80    5.40
  -5   2   4   -1.20    6.70
  -5   2   4    1.00    6.80
   4  -2  -4   28.40    8.10
  -4   2   4   39.40    7.00
  -4   2   4   43.00    8.50
   3  -2  -4  563.04   26.60
   3  -2  -4  586.54   24.50
  -3   2   4  572.44   23.50
  -3   2   4  554.04   25.20
   2  -2  -4   14.50    5.50
   2  -2  -4   11.60    4.90
  -2   2   4   10.70    5.30
  -2   2   4   14.50    3.80
   1  -2  -4 7404.36  230.18
   1  -2  -4 7496.05  231.18
  -1   2   4 7205.58  227.08
  -1   2   4 7376.36  225.18
  -1   2   4 7394.06  230.58
   0  -2  -4 1019.40   34.20
   0  -2  -4  943.91   34.20
   0  -2  -4  907.31   33.40
   0   2   4  945.51   30.00
   0   2   4  985.00   31.90
  -1  -2  -4  439.96   17.70
  -1  -2  -4  421.96   18.30
  -1  -2  -4  476.35   16.80
   1   2   4  440.26   17.50
  -2  -2  -4  323.57   15.30
  -2  -2  -4  324.57   12.70
  -2  -2  -4  328.57   14.70
  -2  -2  -4  357.66   11.60
   2   2   4  336.17   15.80
  -3  -2  -4   -1.80    3.30
  -3  -2  -4    0.40    3.60
  -3  -2  -4   -3.30    2.80
  -3  -2  -4    0.10    1.40
   3   2   4    6.40    5.00
  -4  -2  -4  595.34   24.50
  -4  -2  -4  618.54   26.10
  -4  -2  -4  625.14   25.50
   4   2   4  623.04   21.10
   4   2   4  638.54   27.70
  -5  -2  -4  450.35   21.90
  -5  -2  -4  444.26   21.00
  -5  -2  -4  449.86   21.40
   5   2   4  448.56   17.50
   5   2   4  464.95   22.80
  -6  -2  -4  796.52   33.70
  -6  -2  -4  784.22   33.40
   6   2   4  781.12   29.70
   6   2   4  830.22   35.50
  -7  -2  -4 1326.97   51.89
  -7  -2  -4 1340.97   52.39
  -7  -2  -4 1344.47   52.49
   7   2   4 1360.16   53.59
   7   2   4 1384.56   48.70
  -8  -2  -4    2.80    8.10
  -8  -2  -4   -9.60    6.80
  -8  -2  -4    5.30    7.40
   8   2   4    0.50    6.30
   8   2   4    1.00    5.60
  -9  -2  -4  151.48   19.10
  -9  -2  -4  168.28   16.50
  -9  -2  -4  153.18   16.10
   9   2   4  149.39   17.90
   9   2   4  159.88   14.50
 -10  -2  -4   12.40   12.30
 -10  -2  -4    6.10   10.90
 -10  -2  -4    8.60    9.00
  10   2   4  -11.90    9.20
  10   2   4   -3.50    8.10
   8  -3  -4  255.97   24.20
  -8   3   4  315.17   28.00
  -8   3   4  315.77   25.00
  -8   3   4  300.87   25.40
   7  -3  -4   38.60   11.40
  -7   3   4   39.70   11.70
  -7   3   4   40.40   11.50
  -7   3   4   43.40   11.70
   6  -3  -4   10.10    9.70
  -6   3   4   10.50    9.10
  -6   3   4   18.00    8.80
  -6   3   4   21.00    7.90
   5  -3  -4  182.68   17.20
  -5   3   4  195.78   16.60
  -5   3   4  176.08   16.10
  -5   3   4  199.18   17.50
   4  -3  -4  102.59   12.50
  -4   3   4   88.29   11.10
   3  -3  -4 1781.22   69.89
   3  -3  -4 1799.32   61.59
  -3   3   4 1638.14   66.49
  -3   3   4 1876.31   61.19
   2  -3  -4   16.60    5.50
   2  -3  -4   17.60    4.90
  -2   3   4   23.70    5.60
  -2   3   4   27.20    4.10
   1  -3  -4 1577.24   55.29
   1  -3  -4 1545.85   53.49
  -1   3   4 1521.95   53.99
  -1   3   4 1590.74   49.10
  -1   3   4 1585.54   50.59
   0  -3  -4  740.33   28.40
   0  -3  -4  760.02   28.80
   0   3   4  750.92   25.70
   0   3   4  757.92   24.00
  -1  -3  -4    6.10    3.50
  -1  -3  -4    4.90    3.80
  -1  -3  -4    8.50    3.30
   1   3   4    7.80    3.00
  -2  -3  -4 3141.39   98.09
  -2  -3  -4 3076.09   99.49
  -2  -3  -4 3034.80   96.09
  -2  -3  -4 2968.00   95.29
   2   3   4 3095.89   98.79
  -3  -3  -4   -1.50    4.10
  -3  -3  -4    4.60    3.00
  -3  -3  -4    3.10    2.30
  -3  -3  -4   -4.30    2.90
  -4  -3  -4 1254.47   45.00
  -4  -3  -4 1267.77   44.30
  -4  -3  -4 1250.77   46.90
   4   3   4 1325.17   47.60
  -5  -3  -4  467.65   21.60
  -5  -3  -4  470.15   21.90
  -5  -3  -4  486.55   23.50
   5   3   4  486.95   23.90
   5   3   4  479.35   18.30
  -6  -3  -4  213.48   15.00
  -6  -3  -4  236.78   15.40
  -6  -3  -4  244.48   17.00
   6   3   4  237.08   17.80
   6   3   4  224.88   12.00
  -7  -3  -4  721.43   32.50
  -7  -3  -4  717.93   33.20
  -7  -3  -4  716.73   31.70
   7   3   4  687.23   28.50
   7   3   4  748.83   34.10
  -8  -3  -4   -1.60    6.40
  -8  -3  -4   -5.70    6.90
  -8  -3  -4   -4.00    6.90
   8   3   4   -9.50    5.20
   8   3   4   10.00    7.90
  -9  -3  -4  175.18   19.80
  -9  -3  -4  187.78   19.40
  -9  -3  -4  180.98   16.40
   9   3   4  178.98   15.40
   9   3   4  143.49   17.70
 -10  -3  -4  273.57   23.70
 -10  -3  -4  249.78   20.10
 -10  -3  -4  230.98   23.80
  10   3   4  259.07   18.70
  10   3   4  209.48   20.90
   7  -4  -4  169.08   20.40
  -7   4   4  151.38   22.70
  -7   4   4  146.69   18.20
  -7   4   4  156.18   20.30
   6  -4  -4  163.48   20.00
  -6   4   4  192.88   18.10
  -6   4   4  173.68   18.50
  -6   4   4  181.78   17.30
   5  -4  -4 1429.36   60.79
  -5   4   4 1499.25   59.09
  -5   4   4 1504.05   56.89
  -5   4   4 1555.94   58.59
   4  -4  -4   94.29   14.70
  -4   4   4   80.69   13.00
  -4   4   4   79.09   10.90
   3  -4  -4  891.71   39.10
   3  -4  -4  893.91   34.70
  -3   4   4  934.21   34.70
  -3   4   4  890.61   36.90
   2  -4  -4  160.28   13.90
   2  -4  -4  158.08   11.20
  -2   4   4  155.08   12.00
  -2   4   4  159.48    9.70
   1  -4  -4  140.99   12.80
   1  -4  -4  135.89    9.90
  -1   4   4  149.49    7.10
  -1   4   4  134.59   10.70
  -1   4   4  141.49    8.00
   0  -4  -4  541.65   24.30
   0  -4  -4  567.64   23.40
   0   4   4  594.24   19.90
   0   4   4  592.24   21.10
  -1  -4  -4   56.59    3.80
  -1  -4  -4   62.69    7.60
  -1  -4  -4   60.09    7.50
  -1  -4  -4   60.49    6.20
   1   4   4   60.59    6.00
  -2  -4  -4 2767.32   89.09
  -2  -4  -4 2811.32   89.19
  -2  -4  -4 2769.02   91.39
  -2  -4  -4 2788.32   86.79
   2   4   4 2720.73   89.99
  -3  -4  -4 3259.27   99.89
  -3  -4  -4 3151.28  103.29
  -3  -4  -4 3084.89   98.99
  -3  -4  -4 3093.59  100.39
   3   4   4 3047.99  102.29
  -4  -4  -4  206.28   11.80
  -4  -4  -4  197.68   14.10
  -4  -4  -4  207.18   11.70
  -4  -4  -4  224.18   11.30
   4   4   4  207.88   14.20
  -5  -4  -4  312.87   16.30
  -5  -4  -4  319.67   16.90
  -5  -4  -4  302.27   21.40
   5   4   4  285.07   21.10
  -6  -4  -4  331.77   18.90
  -6  -4  -4  266.87   19.00
  -6  -4  -4  319.17   19.80
   6   4   4  315.07   14.80
   6   4   4  330.57   20.20
  -7  -4  -4  136.19   14.40
  -7  -4  -4  153.88   14.80
  -7  -4  -4  141.49   12.20
   7   4   4  125.49   11.00
   7   4   4  146.09   14.60
  -8  -4  -4    5.70    7.80
  -8  -4  -4    3.10    7.50
  -8  -4  -4    2.90    7.10
   8   4   4   -6.20    7.20
   8   4   4   -1.30    5.20
  -9  -4  -4  494.15   29.30
  -9  -4  -4  450.15   27.80
  -9  -4  -4  464.55   25.70
   9   4   4  492.85   28.60
   9   4   4  499.65   24.00
 -10  -4  -4  680.63   37.80
 -10  -4  -4  648.24   35.60
 -10  -4  -4  683.83   34.00
  10   4   4  711.33   36.60
  10   4   4  653.13   31.40
   7  -5  -4  149.79   20.30
  -7   5   4  101.79   16.60
  -7   5   4  143.39   21.10
  -7   5   4  156.68   20.20
   6  -5  -4   53.59   12.20
  -6   5   4   68.09   11.80
  -6   5   4  109.19   17.00
   5  -5  -4  770.02   39.80
  -5   5   4  815.12   38.30
  -5   5   4  816.82   36.70
  -5   5   4  832.02   37.20
   4  -5  -4  163.88    7.90
   4  -5  -4  144.99   16.50
  -4   5   4  139.69   14.70
  -4   5   4  146.09   14.50
   3  -5  -4   95.99   12.60
   3  -5  -4   64.89   13.00
   3  -5  -4   93.19    7.40
  -3   5   4   93.89   13.10
  -3   5   4   98.59   10.40
   2  -5  -4   14.40    5.60
   2  -5  -4   10.90    6.90
  -2   5   4   14.90    4.20
  -2   5   4   19.50    3.30
  -2   5   4   13.50    5.60
   1  -5  -4    0.90    4.20
   1  -5  -4    9.30    5.20
  -1   5   4    3.90    2.90
  -1   5   4    6.60    2.60
  -1   5   4   -0.20    4.50
   0  -5  -4 1215.98   43.80
   0  -5  -4 1146.29   45.00
   0   5   4 1257.27   43.50
   0   5   4 1215.48   41.50
   0   5   4 1233.88   40.60
  -1  -5  -4   16.30    5.50
  -1  -5  -4   26.90    5.80
  -1  -5  -4   15.70    4.20
   1   5   4   20.30    4.00
  -2  -5  -4 2513.25   82.39
  -2  -5  -4 2521.85   78.79
  -2  -5  -4 2523.35   83.39
  -2  -5  -4 2481.95   80.39
   2   5   4 2383.06   81.89
  -3  -5  -4 1889.61   61.69
  -3  -5  -4 1815.62   63.69
  -3  -5  -4 1760.72   63.59
  -3  -5  -4 1832.02   59.39
   3   5   4 1749.82   62.39
  -4  -5  -4   12.90    4.10
  -4  -5  -4   18.40    7.00
  -4  -5  -4   17.90    4.60
  -4  -5  -4    8.60    4.00
   4   5   4   16.90    4.50
  -5  -5  -4  229.48   14.80
  -5  -5  -4  225.68   13.40
  -5  -5  -4  238.08   14.10
  -5  -5  -4  241.48   17.40
   5   5   4  236.98   16.30
  -6  -5  -4   69.19   10.70
  -6  -5  -4   51.39    8.10
   6   5   4   50.19    8.70
  -7  -5  -4  276.27   20.00
  -7  -5  -4  296.77   20.00
  -7  -5  -4  290.57   17.00
   7   5   4  280.77   19.30
   7   5   4  277.67   15.00
  -8  -5  -4  457.15   24.80
  -8  -5  -4  505.55   27.60
  -8  -5  -4  453.75   27.20
   8   5   4  484.05   27.20
  -9  -5  -4  299.87   20.90
  -9  -5  -4  329.17   24.30
  -9  -5  -4  328.57   23.70
   9   5   4  324.97   25.50
   9   5   4  339.27   23.30
 -10  -5  -4  803.22   40.40
 -10  -5  -4  712.83   35.10
 -10  -5  -4  726.83   39.20
  10   5   4  760.42   38.70
   6  -6  -4  -10.20   10.70
  -6   6   4    7.00   11.10
  -6   6   4   19.00   10.50
  -6   6   4   -1.10   10.70
   5  -6  -4  413.66   29.00
  -5   6   4  503.05   27.10
  -5   6   4  478.25   29.10
  -5   6   4  473.35   27.20
   4  -6  -4  367.56   26.10
   4  -6  -4  437.56   17.90
  -4   6   4  398.16   23.70
  -4   6   4  410.16   23.90
   3  -6  -4   -2.50    5.00
   3  -6  -4   -9.60    7.10
  -3   6   4    4.20    5.40
  -3   6   4    5.20    6.20
   2  -6  -4  235.58   14.00
   2  -6  -4  203.88   18.20
  -2   6   4  208.98   14.30
  -2   6   4  225.28   13.70
  -2   6   4  227.68   11.10
   1  -6  -4   39.90    8.50
   1  -6  -4   51.19    7.90
  -1   6   4   51.49    6.20
  -1   6   4   48.10    7.90
  -1   6   4   51.09    7.00
   0  -6  -4  457.35   23.80
   0  -6  -4  455.65   20.80
   0   6   4  455.95   20.70
   0   6   4  456.75   18.70
   0   6   4  460.15   19.40
  -1  -6  -4  804.42   31.70
  -1  -6  -4  819.42   33.70
   1   6   4  789.92   30.80
  -2  -6  -4 1268.47   41.60
  -2  -6  -4 1231.98   45.90
  -2  -6  -4 1226.38   42.10
  -2  -6  -4 1216.98   45.60
   2   6   4 1187.08   44.40
  -3  -6  -4 1159.98   39.60
  -3  -6  -4 1175.48   43.00
  -3  -6  -4 1165.18   39.80
  -3  -6  -4 1112.99   44.40
   3   6   4 1069.19   42.50
  -4  -6  -4   59.99    8.70
  -4  -6  -4   60.39    6.80
  -4  -6  -4   63.29    9.90
  -4  -6  -4   72.49    9.30
   4   6   4   53.39    7.70
  -5  -6  -4  268.97   14.20
  -5  -6  -4  283.77   16.10
  -5  -6  -4  266.97   16.60
  -5  -6  -4  263.27   18.10
   5   6   4  281.17   17.50
  -6  -6  -4  496.85   25.10
  -6  -6  -4  506.85   26.70
  -6  -6  -4  451.85   23.90
  -6  -6  -4  501.05   23.90
   6   6   4  472.85   25.30
  -7  -6  -4   35.10    9.40
  -7  -6  -4   48.40    8.10
  -7  -6  -4   25.60    8.00
   7   6   4   33.40    8.90
  -8  -6  -4  306.37   19.10
  -8  -6  -4  325.27   22.10
  -8  -6  -4  272.27   21.60
   8   6   4  310.67   21.60
  -9  -6  -4   10.00   10.40
  -9  -6  -4   27.80    9.90
  -9  -6  -4    1.00    8.00
   9   6   4   17.50    8.70
   9   6   4   15.20    6.90
 -10  -6  -4  324.27   26.80
 -10  -6  -4  268.27   25.70
 -10  -6  -4  286.57   20.00
  10   6   4  330.77   24.40
  10   6   4  269.97   20.10
   6  -7  -4   43.10   13.80
  -6   7   4   37.70   13.60
  -6   7   4   47.60   13.80
   5  -7  -4  210.68   22.00
  -5   7   4  168.58   20.10
  -5   7   4  201.08   20.00
  -5   7   4  232.28   20.10
   4  -7  -4  585.34   23.70
   4  -7  -4  505.55   32.70
  -4   7   4  482.75   27.20
  -4   7   4  519.05   29.80
   3  -7  -4  236.68   15.10
   3  -7  -4  212.58   19.90
  -3   7   4  257.27   16.60
  -3   7   4  230.08   17.00
   2  -7  -4 1786.42   73.09
   2  -7  -4 1909.71   73.19
  -2   7   4 1949.70   68.59
  -2   7   4 2014.70   64.29
   1  -7  -4  327.67   22.10
   1  -7  -4  351.56   18.10
  -1   7   4  373.16   19.30
  -1   7   4  386.26   18.20
  -1   7   4  362.16   16.90
   0  -7  -4  194.68   16.60
   0  -7  -4  185.08   13.00
   0   7   4  203.18   11.90
   0   7   4  194.08   12.20
   0   7   4  200.28   13.80
  -1  -7  -4  419.96   19.90
  -1  -7  -4  358.76   30.80
   1   7   4  426.56   18.80
   1   7   4  408.86   19.30
  -2  -7  -4   19.90    6.70
  -2  -7  -4   24.60   10.20
  -2  -7  -4   21.40    4.10
   2   7   4   20.60    6.50
  -3  -7  -4  885.01   36.70
  -3  -7  -4  909.81   32.40
  -3  -7  -4  932.51   37.70
  -3  -7  -4  916.61   33.40
   3   7   4  867.41   36.30
  -4  -7  -4   26.00    4.70
  -4  -7  -4   22.70    6.90
  -4  -7  -4   13.60    6.50
  -4  -7  -4   14.80    5.50
   4   7   4   16.90    5.70
  -5  -7  -4 2481.15   86.29
  -5  -7  -4 2562.84   84.59
  -5  -7  -4 2510.15   88.59
  -5  -7  -4 2502.85   82.39
   5   7   4 2441.06   87.59
  -6  -7  -4  614.84   27.70
  -6  -7  -4  597.44   29.20
  -6  -7  -4  576.54   30.10
  -6  -7  -4  571.74   24.80
   6   7   4  585.74   29.80
  -7  -7  -4   15.30    6.70
  -7  -7  -4   12.40    8.20
  -7  -7  -4   33.30    8.90
  -7  -7  -4   14.10    9.10
   7   7   4   11.10    7.80
  -8  -7  -4   52.79    8.00
  -8  -7  -4   53.69   11.70
   8   7   4   69.39   11.30
  -9  -7  -4   13.10   10.60
  -9  -7  -4   15.60    8.10
  -9  -7  -4   21.10   10.50
   9   7   4    3.30    8.90
   5  -8  -4    9.00   12.40
  -5   8   4   34.00   11.60
  -5   8   4   30.50   11.80
  -5   8   4   15.60   13.20
   4  -8  -4  191.78   16.30
   4  -8  -4  180.48   21.20
  -4   8   4  135.49   17.40
  -4   8   4  143.39   19.20
   3  -8  -4   33.50   11.50
  -3   8   4   43.10    9.60
  -3   8   4   39.50    8.40
   2  -8  -4 1320.57   48.60
   2  -8  -4 1328.37   57.29
  -2   8   4 1351.86   51.29
  -2   8   4 1344.67   49.80
  -2   8   4 1338.17   47.60
   1  -8  -4  861.11   40.50
  -1   8   4  674.53   40.80
  -1   8   4  883.01   32.60
  -1   8   4  814.92   40.10
   0  -8  -4   51.39   10.50
   0   8   4   55.49    9.00
   0   8   4   49.10    8.50
   0   8   4   49.60    7.60
  -1  -8  -4  102.89   11.00
  -1  -8  -4   95.89   13.00
   1   8   4  107.19   10.00
   1   8   4   95.79    9.80
  -2  -8  -4    0.30    4.00
  -2  -8  -4    2.10    5.80
  -2  -8  -4   -9.00    7.40
   2   8   4    4.30    5.20
  -3  -8  -4  135.19   15.50
  -3  -8  -4  136.69    9.10
  -3  -8  -4  124.29   12.50
   3   8   4  139.79   12.20
  -4  -8  -4   40.50    6.90
  -4  -8  -4   40.80    8.30
  -4  -8  -4   42.70    5.50
  -4  -8  -4   37.50    8.80
   4   8   4   36.30    7.30
  -5  -8  -4  824.02   31.20
  -5  -8  -4  848.52   34.50
  -5  -8  -4  835.12   37.00
  -5  -8  -4  818.92   37.60
   5   8   4  800.22   36.40
  -6  -8  -4 1084.69   39.70
  -6  -8  -4 1080.49   43.00
  -6  -8  -4 1086.39   46.50
  -6  -8  -4 1053.19   45.00
   6   8   4 1069.19   46.00
  -7  -8  -4    9.60    8.10
  -7  -8  -4    6.70    6.60
  -7  -8  -4   -4.20    7.60
  -7  -8  -4   16.90    8.20
   7   8   4   18.10    6.90
  -8  -8  -4  227.68   15.30
  -8  -8  -4  199.18   19.80
  -8  -8  -4  224.18   23.10
  -8  -8  -4  211.08   22.50
   8   8   4  204.78   19.80
  -9  -8  -4   22.90    8.30
  -9  -8  -4   22.30   11.30
  -9  -8  -4    2.20   11.40
  -9  -8  -4   -2.10   12.00
   9   8   4    7.50    9.90
   4  -9  -4   80.39   15.60
  -4   9   4  125.19   18.50
  -4   9   4   75.29   14.70
   3  -9  -4   49.20   12.80
   3  -9  -4   49.70    8.10
  -3   9   4   35.90   11.20
  -3   9   4   55.99    9.70
   2  -9  -4  262.67   17.20
   2  -9  -4  225.78   22.40
  -2   9   4  269.37   19.60
  -2   9   4  267.87   16.50
  -2   9   4  256.37   18.50
   1  -9  -4  481.45   22.60
   1  -9  -4  415.66   28.60
  -1   9   4  452.55   23.20
  -1   9   4  454.25   23.40
   0  -9  -4  -11.30    8.90
   0  -9  -4   -9.90    5.90
   0   9   4    7.40    5.20
   0   9   4    0.50    6.50
   0   9   4    3.30    6.90
  -1  -9  -4  410.86   21.80
  -1  -9  -4  391.46   25.10
   1   9   4  399.56   19.00
   1   9   4  369.76   20.80
  -2  -9  -4   63.89   10.00
  -2  -9  -4   87.49   11.80
   2   9   4   75.09   11.40
   2   9   4   89.59    9.70
  -3  -9  -4   58.19    8.90
  -3  -9  -4   55.69   11.00
  -3  -9  -4   42.20    6.70
   3   9   4   52.29    9.50
  -4  -9  -4   57.49    8.80
  -4  -9  -4   54.59    9.00
  -4  -9  -4   39.30    9.50
   4   9   4   51.99    9.20
  -5  -9  -4    3.20    6.20
  -5  -9  -4    3.80    7.80
  -5  -9  -4    1.50    4.40
  -5  -9  -4    7.00    7.50
   5   9   4    9.90    6.80
  -6  -9  -4  474.25   27.60
  -6  -9  -4  495.05   21.30
  -6  -9  -4  466.05   27.40
  -6  -9  -4  503.75   26.80
   6   9   4  489.95   27.80
  -7  -9  -4   68.09   11.80
  -7  -9  -4   52.89   11.20
  -7  -9  -4   84.09   10.60
  -7  -9  -4   50.89   10.40
   7   9   4   64.89   11.50
  -8  -9  -4  426.76   28.20
  -8  -9  -4  455.45   28.60
  -8  -9  -4  466.85   22.70
  -8  -9  -4  467.75   28.60
   8   9   4  445.46   27.70
   2 -10  -4   34.60   12.60
   2 -10  -4   47.00    8.30
  -2  10   4   13.00    7.30
  -2  10   4   15.00    9.90
  -2  10   4   29.00    9.80
   1 -10  -4  296.77   27.50
   1 -10  -4  288.57   18.50
  -1  10   4  309.97   21.30
  -1  10   4  345.67   21.20
  -1  10   4  291.57   18.70
   0 -10  -4   61.09   13.90
   0 -10  -4   76.89   11.20
   0  10   4   97.09   12.10
   0  10   4   70.69    9.50
   0  10   4   70.29   10.00
  -1 -10  -4 1151.38   44.80
  -1 -10  -4 1099.29   51.69
   1  10   4 1146.89   46.00
   1  10   4 1181.88   42.00
  -2 -10  -4  591.74   26.90
  -2 -10  -4  556.74   33.60
  -2 -10  -4  597.94   28.10
   2  10   4  645.84   24.60
   2  10   4  591.74   28.90
  -3 -10  -4    7.40    6.50
  -3 -10  -4   11.30    7.60
  -3 -10  -4    4.40    9.80
   3  10   4    2.30    6.30
   3  10   4    1.60    5.40
  -4 -10  -4  791.02   39.10
  -4 -10  -4  710.33   34.40
  -4 -10  -4  816.22   33.50
   4  10   4  754.22   35.80
  -5 -10  -4  113.59    8.90
  -5 -10  -4   65.89   12.20
  -5 -10  -4   81.99   13.10
  -5 -10  -4  110.49   14.10
   5  10   4   99.09   13.90
  -6 -10  -4  274.57   22.40
  -6 -10  -4  286.07   21.20
  -6 -10  -4  313.67   15.90
  -6 -10  -4  316.47   24.10
   6  10   4  296.17   20.80
  -7 -10  -4   16.50   10.80
  -7 -10  -4   18.70    9.90
  -7 -10  -4   14.90   10.30
   7  10   4   10.60    7.30
   1 -11  -4  126.29   13.90
   1 -11  -4   84.89   17.90
  -1  11   4   90.29   13.80
  -1  11   4   96.99   13.70
   0 -11  -4    3.10   11.10
   0 -11  -4  -16.40    7.70
   0  11   4   -1.70    9.60
   0  11   4  -14.60    8.90
   0  11   4    9.70    7.70
  -1 -11  -4  391.76   30.20
  -1 -11  -4  434.76   22.80
   1  11   4  407.26   24.40
  -2 -11  -4  708.43   30.80
  -2 -11  -4  634.04   38.30
  -2 -11  -4  685.93   31.00
   2  11   4  622.24   32.30
  -3 -11  -4   54.09   11.30
  -3 -11  -4   40.70    8.80
  -3 -11  -4   63.69   10.10
   3  11   4   57.19   10.80
  -4 -11  -4  326.97   21.80
  -4 -11  -4  268.57   24.90
  -4 -11  -4  326.27   21.70
   4  11   4  281.77   21.30
  -5 -11  -4   40.60   12.20
  -5 -11  -4   40.40    9.20
  -5 -11  -4   27.70   10.40
   5  11   4   47.50    9.80
  -6 -11  -4   39.10   10.50
  -6 -11  -4   63.89   12.20
  -6 -11  -4   52.59   12.00
   6  11   4   56.19   11.30
  -3 -12  -4    2.60   11.20
   3  12   4   29.70    8.60
   3  10  -5  722.43   37.70
  -3 -10   5  704.63   41.50
  -3 -10   5  746.43   33.40
   2  10  -5  542.15   31.60
  -2 -10   5  517.75   34.40
   1  10  -5  142.19   21.70
   1  10  -5  116.09   16.60
  -1 -10   5   94.49   16.80
   0  10  -5  495.55   29.20
   0  10  -5  579.94   34.20
   0 -10   5  466.25   32.40
  -1  10  -5   65.89   12.20
  -1  10  -5   69.69   14.60
   1 -10   5   58.99   13.40
  -2  10  -5   13.00   10.30
   2 -10   5   34.60   13.80
   5   9  -5  217.98   19.60
  -5  -9   5  202.48   24.10
  -5  -9   5  236.58   21.40
  -4  -9   5   61.79   11.50
  -4  -9   5   49.00   10.50
  -4  -9   5   71.29   13.70
   3   9  -5  122.69   15.60
  -3  -9   5  126.89   14.40
  -3  -9   5  101.29   17.80
  -3  -9   5  108.09   15.10
   2   9  -5  288.57   21.50
  -2  -9   5  284.97   25.50
   1   9  -5   -3.70    9.80
   1   9  -5   -5.10    7.30
  -1  -9   5    8.60   10.50
  -1  -9   5    4.40    6.40
   0   9  -5  388.76   24.70
   0   9  -5  370.66   26.50
   0  -9   5  355.96   28.40
  -1   9  -5   61.19   13.10
  -1   9  -5   68.39   12.40
   1  -9   5   51.69   11.80
  -2   9  -5  477.25   28.60
  -2   9  -5  483.65   30.90
   2  -9   5  451.95   30.70
  -3   9  -5  227.28   20.60
  -3   9  -5  304.37   21.80
  -3   9  -5  222.28   23.70
   3  -9   5  272.37   26.00
  -4   9  -5   54.49   10.80
   4  -9   5   27.50   12.20
   6   8  -5   20.90    8.90
  -6  -8   5    4.50   12.10
  -6  -8   5   29.80   17.20
  -6  -8   5   12.70   11.30
   5   8  -5  625.94   32.10
  -5  -8   5  585.24   33.40
  -5  -8   5  645.14   25.60
  -5  -8   5  617.84   32.20
   4   8  -5  786.62   36.60
  -4  -8   5  741.03   35.80
  -4  -8   5  818.52   27.60
  -4  -8   5  699.53   35.70
  -4  -8   5  721.93   40.00
   3   8  -5   -5.10    6.80
  -3  -8   5  -10.10    7.80
  -3  -8   5    1.80    6.80
  -3  -8   5    3.80   10.10
   2   8  -5   -4.10    6.70
  -2  -8   5   10.00    8.40
  -2  -8   5   -6.10    7.90
   1   8  -5   -1.20    6.90
   1   8  -5   -4.90    9.50
  -1  -8   5   -3.50    5.80
  -1  -8   5   -0.40    8.10
   0   8  -5  220.28   16.70
   0   8  -5  211.28   20.60
   0  -8   5  199.98   19.60
   0  -8   5  232.18   11.60
  -1   8  -5  519.25   18.70
  -1   8  -5  457.05   26.90
  -1   8  -5  471.05   29.20
   1  -8   5  473.65   29.20
  -2   8  -5  212.28   18.30
  -2   8  -5  209.08   21.10
  -2   8  -5  241.78   13.20
   2  -8   5  201.18   20.00
  -3   8  -5  965.60   44.00
  -3   8  -5  977.00   46.30
  -3   8  -5 1040.30   37.40
   3  -8   5  926.31   46.80
  -4   8  -5  117.19   19.50
  -4   8  -5  134.59   15.60
   4  -8   5  134.59   21.20
  -5   8  -5   10.50   12.60
  -5   8  -5   10.10    8.80
   5  -8   5   -9.20   10.80
   5  -8   5    0.00   11.80
   7   7  -5  387.16   23.80
   7   7  -5  350.86   26.80
  -7  -7   5  363.26   27.50
   6   7  -5  116.19   14.20
   6   7  -5  122.19   16.70
  -6  -7   5   92.79   15.10
  -6  -7   5   73.49   13.50
  -6  -7   5  105.79   16.20
   5   7  -5  456.15   25.20
  -5  -7   5  427.76   27.50
  -5  -7   5  442.06   26.60
  -5  -7   5  445.86   22.00
   4   7  -5  581.04   29.30
  -4  -7   5  587.74   30.50
  -4  -7   5  566.44   29.10
  -4  -7   5  602.84   24.40
   3   7  -5   49.40    8.90
  -3  -7   5   42.20    8.20
  -3  -7   5   50.09    5.90
  -3  -7   5   32.50    9.40
  -3  -7   5   43.40   10.50
   2   7  -5   93.59   12.30
  -2  -7   5   97.79   14.80
  -2  -7   5   78.79   11.80
  -2  -7   5   81.19    7.00
   1   7  -5   21.10    8.80
   1   7  -5   17.80    5.70
  -1  -7   5   31.20    6.70
  -1  -7   5   27.50    3.80
  -1  -7   5   11.40    7.60
   0   7  -5  695.43   34.90
   0   7  -5  742.93   33.90
   0  -7   5  731.53   27.00
   0  -7   5  717.43   35.70
  -1   7  -5  301.87   13.50
  -1   7  -5  270.97   19.30
  -1   7  -5  288.17   21.30
   1  -7   5  272.67   20.60
  -2   7  -5    4.20    5.20
  -2   7  -5   -7.30    6.80
  -2   7  -5   -7.20    7.00
   2  -7   5   -8.70    7.10
  -3   7  -5  615.34   34.80
  -3   7  -5  625.14   25.90
  -3   7  -5  592.34   30.80
   3  -7   5  595.24   32.50
  -4   7  -5  334.17   25.30
  -4   7  -5  346.97   19.60
   4  -7   5  354.36   24.40
  -5   7  -5   23.60    8.10
  -5   7  -5   22.50   10.70
   5  -7   5   19.00   11.20
   5  -7   5   14.20    9.50
  -6   7  -5   39.20    9.90
  -6   7  -5   54.99   14.90
   6  -7   5   18.70   12.90
   6  -7   5   29.20   12.00
   7   6  -5  298.57   23.40
   7   6  -5  332.37   21.90
  -7  -6   5  344.47   24.50
  -7  -6   5  312.97   25.50
  -7  -6   5  297.57   21.30
   6   6  -5   91.89   14.70
   6   6  -5  101.09   12.80
  -6  -6   5  122.39   15.20
  -6  -6   5  122.19   16.50
  -6  -6   5   87.39   12.10
   5   6  -5    6.20    7.60
   5   6  -5   12.50    6.50
  -5  -6   5   12.90    7.30
  -5  -6   5   11.90    8.60
   4   6  -5  223.08   18.10
   4   6  -5  234.38   16.80
  -4  -6   5  241.78   14.70
  -4  -6   5  269.77   19.20
  -4  -6   5  253.47   17.10
   3   6  -5  120.39   11.00
  -3  -6   5  106.89   12.30
  -3  -6   5  114.19    8.80
  -3  -6   5  110.89   13.20
   2   6  -5  760.42   33.00
  -2  -6   5  723.73   31.40
  -2  -6   5  764.32   27.10
  -2  -6   5  731.63   36.00
   1   6  -5  569.84   27.20
   1   6  -5  550.14   28.50
  -1  -6   5  552.54   29.70
  -1  -6   5  536.25   24.10
  -1  -6   5  604.04   21.30
   0   6  -5  447.56   23.50
   0   6  -5  436.16   24.90
   0   6  -5  483.25   17.90
   0  -6   5  426.06   25.80
   0  -6   5  474.75   19.50
  -1   6  -5  626.84   30.10
  -1   6  -5  690.03   24.50
  -1   6  -5  635.44   31.70
   1  -6   5  641.74   31.80
   1  -6   5  670.63   22.70
  -2   6  -5    0.30    5.50
  -2   6  -5    2.70    4.70
  -2   6  -5    0.90    6.50
   2  -6   5    8.50    7.60
  -3   6  -5   57.79   10.90
  -3   6  -5   62.59    9.70
   3  -6   5   62.49   10.50
  -4   6  -5  221.78   15.00
  -4   6  -5  243.08   19.30
   4  -6   5  226.38   20.40
  -5   6  -5   24.00    7.80
  -5   6  -5   23.70   10.70
   5  -6   5    9.20    9.50
   5  -6   5   15.90    8.50
  -6   6  -5  539.05   27.40
  -6   6  -5  522.45   32.90
   6  -6   5  485.95   30.80
   6  -6   5  517.75   31.40
  -7   6  -5    7.40    9.60
  -7   6  -5    1.20   12.80
   7  -6   5   19.20   11.50
   7  -6   5   -1.70   11.60
   8   5  -5  337.17   21.60
   8   5  -5  298.07   27.40
  -8  -5   5  342.27   27.90
  -8  -5   5  304.07   23.90
   7   5  -5   -4.90    8.50
   7   5  -5    6.00    7.40
  -7  -5   5    1.30   10.60
  -7  -5   5  -10.60    8.10
  -7  -5   5  -15.80    9.10
   6   5  -5    9.30    8.10
   6   5  -5   24.00    7.40
  -6  -5   5   16.30    9.60
  -6  -5   5   15.50    7.60
  -6  -5   5   20.50    7.90
   5   5  -5   82.39   12.40
   5   5  -5   69.89   11.30
  -5  -5   5   83.39   11.30
  -5  -5   5  101.19   16.30
  -5  -5   5   90.89   11.60
   4   5  -5  214.18   16.30
   4   5  -5  194.08   14.20
  -4  -5   5  200.78   17.60
  -4  -5   5  192.38   13.50
  -4  -5   5  224.18   15.50
   3   5  -5  439.06   23.80
   3   5  -5  448.86   22.40
  -3  -5   5  432.16   23.70
  -3  -5   5  417.46   21.80
  -3  -5   5  445.96   19.30
   2   5  -5  665.53   29.60
  -2  -5   5  708.93   25.80
  -2  -5   5  647.34   29.00
   1   5  -5 2550.24   89.19
   1   5  -5 2635.44   90.79
  -1  -5   5 2687.03   92.99
  -1  -5   5 2608.44   86.89
   0   5  -5  255.97   16.50
   0   5  -5  269.77   12.20
   0   5  -5  243.38   17.40
   0  -5   5  228.88   16.60
   0  -5   5  265.17   13.40
  -1   5  -5  355.56   21.10
  -1   5  -5  371.96   20.30
  -1   5  -5  389.86   15.90
   1  -5   5  350.86   20.70
   1  -5   5  351.86   14.90
  -2   5  -5  142.89   15.30
  -2   5  -5  136.59   12.80
  -2   5  -5  159.88   10.30
   2  -5   5  144.69   14.50
  -3   5  -5   48.70    9.60
  -3   5  -5   72.19    9.10
   3  -5   5   55.99   10.50
  -4   5  -5  476.25   26.50
  -4   5  -5  417.46   24.30
   4  -5   5  414.46   25.90
   4  -5   5  491.05   26.10
  -5   5  -5   15.00    6.90
  -5   5  -5   26.20    8.70
   5  -5   5   19.00    9.20
   5  -5   5   14.60    7.90
  -6   5  -5  974.50   41.50
  -6   5  -5  963.90   46.50
   6  -5   5 1078.09   45.90
   6  -5   5  998.30   45.70
  -7   5  -5  164.78   21.00
  -7   5  -5  149.88   17.00
   7  -5   5  160.48   18.80
   7  -5   5  113.69   18.60
   8  -5   5   53.49   11.80
   8  -5   5   57.59   13.70
   8   4  -5  639.94   28.70
   8   4  -5  502.45   32.70
  -8  -4   5  558.14   35.10
  -8  -4   5  573.34   32.10
  -8  -4   5  617.54   33.90
   7   4  -5  272.77   17.20
   7   4  -5  247.68   21.20
  -7  -4   5  232.18   19.00
  -7  -4   5  255.07   23.20
  -7  -4   5  300.97   21.40
   6   4  -5  118.39   12.60
   6   4  -5  104.89   14.50
  -6  -4   5  112.49   14.70
  -6  -4   5  124.09   14.20
  -6  -4   5  108.49   16.60
   5   4  -5    9.70    5.50
   5   4  -5   -8.50    6.30
  -5  -4   5  -10.30    7.20
  -5  -4   5   14.10    7.60
  -5  -4   5    9.50    5.90
   4   4  -5  435.26   24.00
   4   4  -5  401.36   23.60
  -4  -4   5  409.36   21.50
  -4  -4   5  430.26   23.90
  -4  -4   5  430.96   20.00
   3   4  -5  416.46   21.70
   3   4  -5  394.56   20.10
  -3  -4   5  402.26   20.70
  -3  -4   5  385.76   21.20
  -3  -4   5  418.16   19.10
   2   4  -5  142.69   11.00
   2   4  -5  144.39   11.70
  -2  -4   5  141.09    9.50
  -2  -4   5  128.89   12.00
   1   4  -5 1778.22   62.49
   1   4  -5 1785.32   63.79
  -1  -4   5 1797.82   61.49
   0   4  -5  236.08   14.50
   0   4  -5  233.38   15.60
   0   4  -5  246.48   11.40
   0  -4   5  227.18   12.30
   0  -4   5  238.38   15.90
  -1   4  -5   82.99   14.20
  -1   4  -5   91.09   11.00
  -1   4  -5  107.19    8.00
   1  -4   5  104.19   10.90
   1  -4   5  119.29    7.30
  -2   4  -5  396.86   17.50
  -2   4  -5  409.66   20.60
  -2   4  -5  366.96   20.40
   2  -4   5  385.86   20.40
  -3   4  -5  629.14   29.90
  -3   4  -5  662.43   26.70
   3  -4   5  653.43   29.40
  -4   4  -5 2324.57   67.09
  -4   4  -5 2113.09   77.59
  -4   4  -5 1979.30   76.79
   4  -4   5 2178.98   78.29
  -5   4  -5   30.90    9.00
  -5   4  -5   31.20    4.20
  -5   4  -5   29.00    7.50
   5  -4   5   27.00    8.90
   5  -4   5   34.00    8.70
  -6   4  -5  739.43   37.20
  -6   4  -5  709.33   32.80
  -6   4  -5  796.32   29.60
   6  -4   5  730.53   36.40
   6  -4   5  746.93   34.60
  -7   4  -5  535.15   34.90
  -7   4  -5  547.75   28.80
  -7   4  -5  626.94   24.10
   7  -4   5  566.54   32.00
   7  -4   5  610.34   31.40
  -8   4  -5   14.70    8.50
  -8   4  -5    5.20   12.30
  -8   4  -5   13.10    9.70
   8  -4   5   19.70   10.60
   8  -4   5   14.40   10.00
   8   3  -5  152.38   18.80
  -8  -3   5  133.69   19.90
  -8  -3   5  123.29   19.70
  -8  -3   5  169.78   21.40
   7   3  -5   20.90    9.40
   7   3  -5   44.00    8.10
  -7  -3   5   29.70    9.70
  -7  -3   5   19.00    9.00
  -7  -3   5   27.10   10.50
   6   3  -5  512.75   29.40
  -6  -3   5  499.55   26.90
  -6  -3   5  525.75   29.70
  -6  -3   5  540.95   27.50
   5   3  -5  200.88   16.90
   5   3  -5  234.88   14.30
  -5  -3   5  219.78   18.10
  -5  -3   5  238.18   16.50
  -5  -3   5  216.58   16.50
   4   3  -5  899.41   34.00
   4   3  -5  910.61   37.70
  -4  -3   5  845.22   38.10
  -4  -3   5  879.41   35.80
  -4  -3   5  897.11   38.40
   3   3  -5 1425.56   49.20
   3   3  -5 1444.66   52.19
  -3  -3   5 1231.68   55.39
  -3  -3   5 1382.36   49.90
  -3  -3   5 1452.85   49.70
   2   3  -5   -3.20    3.70
   2   3  -5    2.00    3.80
  -2  -3   5   -1.00    4.40
  -2  -3   5   -2.10    3.20
  -2  -3   5   -3.90    3.90
   1   3  -5  587.74   24.40
   1   3  -5  570.14   24.60
   1   3  -5  587.34   25.60
  -1  -3   5  574.24   24.60
   0   3  -5 1078.99   40.00
   0   3  -5 1068.49   40.90
   0   3  -5 1098.29   37.40
  -1   3  -5  233.88   10.80
  -1   3  -5  233.48   11.90
  -1   3  -5  230.58   13.90
  -1   3  -5  220.68   14.10
   1  -3   5  222.98   14.40
  -2   3  -5 1204.58   41.40
  -2   3  -5 1264.27   38.80
  -2   3  -5  967.50   51.19
   2  -3   5 1199.48   43.60
  -3   3  -5  310.17   18.70
  -3   3  -5  358.56   13.50
  -3   3  -5  353.56   17.50
   3  -3   5  333.67   18.10
  -4   3  -5  690.53   32.80
  -4   3  -5  787.32   26.20
  -4   3  -5  725.83   30.60
   4  -3   5  741.03   33.80
   4  -3   5  768.72   31.40
  -5   3  -5  116.89   14.10
  -5   3  -5  139.99   12.90
  -5   3  -5  155.88    9.50
   5  -3   5  138.29   13.20
   5  -3   5  146.39   14.60
  -6   3  -5   93.59    9.20
  -6   3  -5   60.89   11.20
  -6   3  -5   79.19   11.10
   6  -3   5   82.39   12.80
   6  -3   5   86.99   13.70
  -7   3  -5  407.36   28.40
  -7   3  -5  412.56   20.60
  -7   3  -5  419.66   25.00
   7  -3   5  447.36   24.70
   7  -3   5  412.96   26.40
  -8   3  -5    6.40    7.40
  -8   3  -5   18.90   11.50
  -8   3  -5    4.00    8.70
   8  -3   5    6.10   10.10
   8  -3   5   -8.00    8.60
  -9   3  -5  106.49   16.50
  -9   3  -5   83.89   12.40
  -9   3  -5   87.29   19.80
   9  -3   5  111.29   18.90
   9  -3   5   83.89   13.00
   8   2  -5  172.98   21.30
  -8  -2   5  162.28   19.60
  -8  -2   5  183.28   21.60
  -8  -2   5  150.18   21.40
   7   2  -5    9.40    8.00
   7   2  -5    7.00    6.20
  -7  -2   5    3.70    8.90
  -7  -2   5    3.70    9.50
  -7  -2   5   12.60    9.30
   6   2  -5  366.66   23.60
   6   2  -5  383.26   18.30
  -6  -2   5  359.96   22.30
  -6  -2   5  337.57   24.10
  -6  -2   5  400.26   23.30
   5   2  -5  597.64   30.80
   5   2  -5  643.24   25.90
  -5  -2   5  680.93   32.50
  -5  -2   5  655.53   29.90
  -5  -2   5  674.73   30.30
   4   2  -5   95.59    8.50
   4   2  -5   88.19   11.00
  -4  -2   5   99.79    9.80
  -4  -2   5   98.79   12.40
  -4  -2   5   91.49   10.60
   3   2  -5  443.26   18.80
  -3  -2   5  423.26   19.70
  -3  -2   5  459.45   21.10
   2   2  -5  295.97   15.70
   2   2  -5  287.07   13.70
  -2  -2   5  280.57   14.40
  -2  -2   5  281.97   14.50
   1   2  -5  110.99    8.90
   1   2  -5  101.99    8.20
   0   2  -5 1046.60   39.30
   0   2  -5 1104.19   39.00
   0   2  -5 1099.29   37.70
   0   2  -5 1062.79   38.50
   0   2  -5 1072.59   37.40
  -1   2  -5  353.46   14.60
  -1   2  -5  324.57   16.90
  -1   2  -5  323.87   15.20
  -1   2  -5  335.57   16.50
   1  -2   5  326.07   16.60
  -2   2  -5 2125.59   66.99
  -2   2  -5 2009.80   70.39
  -2   2  -5 2060.69   68.99
   2  -2   5 2113.99   69.59
  -3   2  -5  158.18   12.10
  -3   2  -5  144.49   10.70
  -3   2  -5  135.39    8.10
   3  -2   5  138.09   11.50
   3  -2   5  127.49    9.90
  -4   2  -5   54.19    8.40
  -4   2  -5   78.19   10.30
  -4   2  -5   57.29    6.70
   4  -2   5   74.09    8.80
  -5   2  -5  413.76   23.20
  -5   2  -5  418.46   18.20
  -5   2  -5  433.06   21.90
   5  -2   5  415.66   24.00
   5  -2   5  445.96   21.30
  -6   2  -5    5.80    6.00
  -6   2  -5   -5.10    7.00
  -6   2  -5   10.40    4.70
   6  -2   5   -2.40    5.80
  -7   2  -5  520.85   27.30
  -7   2  -5  491.45   28.90
  -7   2  -5  534.25   24.10
   7  -2   5  494.65   28.20
   7  -2   5  553.44   27.00
  -8   2  -5   12.70   10.50
  -8   2  -5   13.80    7.70
  -8   2  -5    7.50    8.30
   8  -2   5   -7.80    8.50
   8  -2   5    7.90    7.90
  -9   2  -5  365.96   25.20
  -9   2  -5  378.96   22.80
  -9   2  -5  422.26   30.80
   9  -2   5  461.85   30.00
   9  -2   5  424.76   25.30
   8   1  -5  118.39   18.60
  -8  -1   5  159.08   19.40
  -8  -1   5  179.38   20.80
  -8  -1   5  170.28   19.60
   7   1  -5  263.57   22.90
   7   1  -5  269.57   14.70
  -7  -1   5  220.28   22.30
  -7  -1   5  227.78   19.90
  -7  -1   5  226.08   21.30
   6   1  -5  381.26   16.70
   6   1  -5  318.17   22.50
  -6  -1   5  350.86   22.10
  -6  -1   5  345.07   23.90
  -6  -1   5  363.76   23.20
   5   1  -5 1365.46   45.30
   5   1  -5 1302.67   52.79
  -5  -1   5 1308.17   51.19
  -5  -1   5 1300.17   50.09
  -5  -1   5 1358.66   54.49
   4   1  -5  255.27   12.50
   4   1  -5  259.27   18.40
  -4  -1   5  282.67   18.30
  -4  -1   5  269.57   17.30
  -4  -1   5  262.07   15.80
   3   1  -5   -0.50    4.20
   3   1  -5   -5.10    2.70
  -3  -1   5   -1.20    3.00
  -3  -1   5   -0.30    4.40
   2   1  -5  212.68   13.70
   2   1  -5  224.38   10.70
  -2  -1   5  188.88   10.70
  -2  -1   5  206.58   12.80
   1   1  -5  558.84   22.60
   1   1  -5  562.44   21.50
   1   1  -5  549.74   22.60
  -1  -1   5  541.35   21.30
   0   1  -5 1033.80   37.10
   0   1  -5 1044.80   37.10
   0   1  -5 1099.59   37.60
   0   1  -5 1075.49   37.80
   0   1  -5 1068.79   37.50
  -1   1  -5   73.09    7.60
  -1   1  -5   69.59    7.00
  -1   1  -5   61.49    6.70
  -2   1  -5 1661.93   53.79
  -2   1  -5 1589.44   55.29
  -2   1  -5 1594.04   54.89
   2  -1   5 1602.64   56.79
   2  -1   5 1651.63   53.89
  -3   1  -5 2915.31   96.99
  -3   1  -5 2985.60   97.59
  -3   1  -5 2994.20   94.99
   3  -1   5 3037.80   94.99
   3  -1   5 2907.31   99.09
  -4   1  -5   23.00    6.10
  -4   1  -5   25.60    4.60
   4  -1   5   28.80    7.20
   4  -1   5   38.40    6.40
  -5   1  -5  124.39   12.00
  -5   1  -5  140.99   11.80
  -5   1  -5  121.29   10.20
   5  -1   5  136.59   13.30
   5  -1   5  130.49   10.20
  -6   1  -5  130.19   11.40
  -6   1  -5  146.89   12.70
  -6   1  -5  124.19   15.50
   6  -1   5  130.39   13.90
   6  -1   5  147.59   12.80
  -7   1  -5  175.68   17.40
  -7   1  -5  166.48   16.30
  -7   1  -5  147.89   13.40
   7  -1   5  168.68   14.80
   7  -1   5  174.78   14.30
  -8   1  -5   42.10   11.40
  -8   1  -5   18.60    8.30
  -8   1  -5   38.70    9.00
   8  -1   5   23.20   10.20
   8  -1   5   28.70    8.30
  -9   1  -5  389.86   25.30
  -9   1  -5  429.86   29.20
  -9   1  -5  407.46   23.80
   9  -1   5  407.66   27.40
   9  -1   5  435.46   24.00
 -10   1  -5  721.53   35.20
 -10   1  -5  681.93   36.60
  10  -1   5  748.03   38.80
  10  -1   5  712.43   34.90
   8   0  -5   64.29   14.30
  -8   0   5   39.00   12.80
  -8   0   5   62.19   12.50
  -8   0   5   67.79   13.60
   7   0  -5  528.05   31.50
   7   0  -5  611.84   22.60
  -7   0   5  569.74   32.80
  -7   0   5  592.74   33.00
  -7   0   5  556.74   30.90
   6   0  -5    2.60    5.00
   6   0  -5    2.60    7.40
  -6   0   5   -7.50    7.10
  -6   0   5   -4.40    7.40
  -6   0   5  -10.10    7.50
   5   0  -5 1682.83   64.59
   5   0  -5 1757.72   54.79
  -5   0   5 1662.63   62.89
  -5   0   5 1666.43   64.59
  -5   0   5 1658.23   61.29
   4   0  -5  241.68   18.00
   4   0  -5  244.88   10.50
  -4   0   5  227.18   14.20
  -4   0   5  232.78   17.20
  -4   0   5  225.78   15.90
   3   0  -5 1146.49   43.60
   3   0  -5 1169.88   37.00
  -3   0   5 1087.89   40.10
  -3   0   5 1069.29   42.90
   2   0  -5   12.00    5.20
   2   0  -5    8.20    4.40
   2   0  -5   10.10    2.80
  -2   0   5    6.00    2.80
  -2   0   5    7.90    4.70
   1   0  -5  639.64   25.30
   1   0  -5  647.04   25.20
  -1   0   5  618.04   22.90
   0   0  -5  704.73   26.40
   0   0  -5  689.93   25.60
   0   0  -5  707.53   26.80
   0   0   5  698.73   26.30
  -1   0  -5  488.25   20.00
  -1   0  -5  503.85   19.10
  -1   0  -5  497.25   18.10
  -1   0  -5  472.45   19.60
   1   0   5  491.35   20.60
  -2   0  -5 2472.05   79.79
  -2   0  -5 2447.26   79.89
  -2   0  -5 2415.56   80.39
   2   0   5 2442.96   81.89
   2   0   5 2524.25   77.79
  -3   0  -5 2075.69   69.49
  -3   0  -5 2074.29   70.59
  -3   0  -5 2077.39   70.09
   3   0   5 2219.88   66.99
   3   0   5 2087.19   72.19
  -4   0  -5  136.29   10.80
  -4   0  -5  147.59   10.40
  -4   0  -5  121.19   11.10
   4   0   5  153.88    8.70
   4   0   5  148.49   12.90
  -5   0  -5  290.27   15.90
  -5   0  -5  290.57   17.50
  -5   0  -5  249.68   18.40
   5   0   5  311.77   14.10
  -6   0  -5   15.30    5.90
  -6   0  -5    9.20    6.30
  -6   0  -5    9.10    6.20
   6   0   5   18.60    5.00
   6   0   5    5.40    7.00
  -7   0  -5  274.97   19.90
  -7   0  -5  282.77   18.80
  -7   0  -5  271.27   17.00
   7   0   5  306.87   20.70
   7   0   5  316.87   17.40
  -8   0  -5   83.39   12.70
  -8   0  -5   69.89   11.00
  -8   0  -5   59.49   10.80
   8   0   5   53.29   12.10
  -9   0  -5   49.00   11.10
  -9   0  -5   56.69   10.60
  -9   0  -5   43.60   10.70
   9   0   5   28.80   11.10
   9   0   5   31.70    8.60
 -10   0  -5  338.07   24.30
 -10   0  -5  356.66   28.50
 -10   0  -5  367.06   24.90
  10   0   5  331.47   23.00
  10   0   5  342.67   27.00
   8  -1  -5  -10.00   10.50
  -8   1   5   -1.40   10.50
  -8   1   5  -21.80   11.50
  -8   1   5   25.20   11.50
   7  -1  -5   89.99   15.90
  -7   1   5   85.09   14.60
  -7   1   5  128.89   17.90
  -7   1   5   74.59   10.80
   6  -1  -5   26.10    9.20
   6  -1  -5   43.60    4.50
  -6   1   5   34.70    9.20
  -6   1   5   27.70    9.30
  -6   1   5   37.50   10.90
   5  -1  -5  106.59    4.80
   5  -1  -5   95.19   13.60
  -5   1   5  129.49   14.30
  -5   1   5   94.09   13.60
  -5   1   5   97.19   12.40
   4  -1  -5  319.17   19.90
  -4   1   5  309.07   19.00
  -4   1   5  322.77   19.00
   3  -1  -5  786.62   37.00
  -3   1   5  760.12   35.90
  -3   1   5  821.22   30.60
   2  -1  -5 1953.90   66.79
   2  -1  -5 1943.31   67.79
  -2   1   5 2049.79   61.19
  -2   1   5 1946.51   64.09
  -2   1   5 1872.21   66.99
   1  -1  -5   65.69    8.10
   1  -1  -5   67.29    7.80
  -1   1   5   54.39    5.10
  -1   1   5   74.19    5.50
   0  -1  -5  799.62   30.20
   0  -1  -5  821.92   29.50
   0  -1  -5  836.92   30.80
   0   1   5  798.12   27.00
   0   1   5  841.42   29.20
  -1  -1  -5 1105.19   35.10
  -1  -1  -5 1056.59   37.90
  -1  -1  -5 1053.39   37.60
  -1  -1  -5 1051.79   35.00
   1   1   5 1053.29   37.70
  -2  -1  -5  333.87   13.60
  -2  -1  -5  323.07   15.30
  -2  -1  -5  316.87   15.10
   2   1   5  315.77   16.10
  -3  -1  -5  627.84   24.20
  -3  -1  -5  619.34   25.50
  -3  -1  -5  628.64   25.20
   3   1   5  644.84   27.20
  -4  -1  -5   -2.40    4.30
  -4  -1  -5   -1.00    3.70
  -4  -1  -5   -0.80    3.40
   4   1   5    4.70    5.30
  -5  -1  -5 1267.27   45.80
  -5  -1  -5 1090.09   53.49
   5   1   5 1349.16   41.80
   5   1   5 1225.78   51.79
  -6  -1  -5 1026.50   41.70
  -6  -1  -5 1060.39   42.30
  -6  -1  -5 1029.60   41.10
   6   1   5 1036.80   43.80
   6   1   5 1127.79   37.80
  -7  -1  -5   90.49   13.00
  -7  -1  -5   71.09   10.90
  -7  -1  -5   75.49   11.80
   7   1   5   79.09    9.30
   7   1   5   87.39   13.60
  -8  -1  -5  448.86   26.50
  -8  -1  -5  442.96   25.00
  -8  -1  -5  441.66   25.20
   8   1   5  465.95   22.30
   8   1   5  429.86   27.10
  -9  -1  -5    5.20    9.70
  -9  -1  -5   -0.60    9.10
  -9  -1  -5   -3.10    7.90
   9   1   5    7.50   10.50
   9   1   5    8.60    7.60
 -10  -1  -5   74.89   13.20
 -10  -1  -5   76.39   15.00
 -10  -1  -5   59.59   11.50
  10   1   5   76.09   14.50
  10   1   5   67.09    9.80
   8  -2  -5   33.90   11.90
  -8   2   5   53.09   13.60
  -8   2   5   38.80   12.10
  -8   2   5   31.10   13.10
   7  -2  -5   87.99   14.70
  -7   2   5  123.49   20.30
  -7   2   5  124.09   19.30
  -7   2   5  135.79   17.80
   6  -2  -5   -2.30    8.80
  -6   2   5    1.50    8.50
  -6   2   5   -2.30    7.90
  -6   2   5   10.30    8.90
   5  -2  -5   17.70    7.90
  -5   2   5   15.50    7.60
  -5   2   5   19.80    8.50
  -5   2   5   19.50    7.90
   4  -2  -5   40.90    8.60
  -4   2   5   43.90    8.50
  -4   2   5   39.90   11.20
   3  -2  -5  137.59   13.30
   3  -2  -5  142.59   11.80
  -3   2   5  150.18   10.40
  -3   2   5  144.39   12.90
   2  -2  -5 2407.36   81.49
   2  -2  -5 2511.55   83.49
  -2   2   5 2394.06   82.29
  -2   2   5 2426.06   78.79
   1  -2  -5 4616.74  145.09
   1  -2  -5 4464.45  144.39
  -1   2   5 4529.15  140.49
  -1   2   5 4519.15  138.99
  -1   2   5 4479.45  144.79
   0  -2  -5  230.08   12.50
   0  -2  -5  224.08   12.30
   0  -2  -5  210.38   12.60
   0   2   5  241.08   10.90
   0   2   5  236.58    8.40
  -1  -2  -5  354.46   16.90
  -1  -2  -5  330.77   15.90
  -1  -2  -5  364.16   14.60
   1   2   5  376.76   16.30
  -2  -2  -5  576.64   18.30
  -2  -2  -5  567.14   19.60
  -2  -2  -5  543.15   23.00
  -2  -2  -5  541.25   22.40
   2   2   5  543.45   23.50
  -3  -2  -5    4.20    4.20
  -3  -2  -5   -1.20    2.90
  -3  -2  -5    0.00    3.70
   3   2   5    6.00    5.40
  -4  -2  -5  409.76   19.20
  -4  -2  -5  378.16   17.70
  -4  -2  -5  394.36   19.50
   4   2   5  425.96   21.20
  -5  -2  -5 1121.79   42.80
  -5  -2  -5 1234.98   44.90
  -5  -2  -5 1183.78   44.60
   5   2   5 1240.68   38.30
   5   2   5 1030.80   55.09
  -6  -2  -5 2401.36   84.29
  -6  -2  -5 2420.66   83.59
  -6  -2  -5 2415.46   84.19
   6   2   5 2455.45   86.29
   6   2   5 2474.45   78.59
  -7  -2  -5   55.39   10.20
  -7  -2  -5   63.19    9.70
  -7  -2  -5   50.39    9.20
   7   2   5   48.30    8.40
   7   2   5   53.79   10.40
  -8  -2  -5  484.25   26.30
  -8  -2  -5  484.75   27.20
  -8  -2  -5  480.75   27.60
   8   2   5  496.15   22.70
   8   2   5  467.65   28.20
  -9  -2  -5    6.90    8.20
  -9  -2  -5   12.40    9.90
  -9  -2  -5   16.00    8.70
   9   2   5    8.60    7.00
   9   2   5    8.40   10.10
 -10  -2  -5   71.19   15.00
 -10  -2  -5   71.09   11.80
  10   2   5   70.29   14.20
   7  -3  -5   29.30   11.00
  -7   3   5   26.60   12.80
  -7   3   5    8.70   11.40
  -7   3   5   16.10   11.10
   6  -3  -5  101.59   16.10
  -6   3   5   66.79   13.20
  -6   3   5  101.29   15.40
  -6   3   5  106.09   16.40
   5  -3  -5    3.40    7.70
  -5   3   5   -4.20    7.80
  -5   3   5   14.60    8.00
  -5   3   5   11.50    8.00
   4  -3  -5  250.17   18.60
  -4   3   5  248.18   18.50
  -4   3   5  239.78   17.40
   3  -3  -5   16.00    7.40
   3  -3  -5   20.30    5.60
  -3   3   5   32.00    5.30
  -3   3   5   26.30    7.50
   2  -3  -5 1119.09   43.30
   2  -3  -5 1099.69   41.00
  -2   3   5 1049.99   44.90
  -2   3   5 1135.79   38.50
   1  -3  -5 1333.27   47.90
   1  -3  -5 1370.36   49.20
  -1   3   5 1364.16   43.70
  -1   3   5 1369.06   42.30
  -1   3   5 1282.37   48.10
   0  -3  -5  173.78   11.30
   0  -3  -5  153.58   11.20
   0   3   5  155.38    8.10
  -1  -3  -5 1184.28   43.00
  -1  -3  -5 1162.28   41.70
  -1  -3  -5 1233.68   41.10
   1   3   5 1194.48   41.00
  -2  -3  -5   41.70    6.40
  -2  -3  -5   45.00    5.00
  -2  -3  -5   38.70    3.70
  -2  -3  -5   33.60    6.00
   2   3   5   36.70    6.10
  -3  -3  -5  895.31   34.90
  -3  -3  -5  890.91   33.20
  -3  -3  -5  872.21   30.70
  -3  -3  -5  896.11   28.70
   3   3   5  899.21   34.90
  -4  -3  -5  381.76   18.10
  -4  -3  -5  360.76   19.20
  -4  -3  -5  410.96   14.00
  -4  -3  -5  375.66   17.00
   4   3   5  394.36   20.80
  -5  -3  -5  371.06   18.10
  -5  -3  -5  312.77   26.80
  -5  -3  -5  337.97   18.00
  -6  -3  -5 2645.84   90.79
  -6  -3  -5 2663.03   91.49
  -6  -3  -5 2718.03   93.29
   6   3   5 2714.23   85.89
   6   3   5 2704.53   94.09
  -7  -3  -5   85.99   11.90
  -7  -3  -5   77.19   12.50
  -7  -3  -5   84.99   10.90
   7   3   5   75.29    8.00
   7   3   5  115.99   14.10
  -8  -3  -5  406.36   26.40
  -8  -3  -5  436.06   25.20
  -8  -3  -5  385.06   22.90
   8   3   5  416.96   19.90
   8   3   5  454.15   27.00
  -9  -3  -5    6.80   11.00
  -9  -3  -5   30.00    9.50
  -9  -3  -5   26.00    8.10
   9   3   5   16.00   10.40
   9   3   5   16.00    8.00
 -10  -3  -5   40.30    9.90
 -10  -3  -5   37.40   10.60
 -10  -3  -5   29.30   13.10
  10   3   5   16.10   11.60
  10   3   5   16.40    7.70
   7  -4  -5  112.99   19.50
  -7   4   5   93.29   13.30
  -7   4   5  122.09   18.60
  -7   4   5  123.79   19.70
   6  -4  -5  346.97   26.20
  -6   4   5  421.66   26.10
  -6   4   5  401.76   25.70
  -6   4   5  402.76   28.10
   5  -4  -5   95.19   16.80
  -5   4   5  121.69   16.80
  -5   4   5  112.89   14.70
  -5   4   5  103.89   14.60
   4  -4  -5  659.23   33.40
  -4   4   5  657.53   31.90
  -4   4   5  692.03   29.40
   3  -4  -5  591.34   26.60
   3  -4  -5  597.64   29.90
  -3   4   5  623.04   25.50
  -3   4   5  608.54   28.40
   2  -4  -5  298.07   21.80
   2  -4  -5  285.17   18.00
  -2   4   5  306.37   14.10
  -2   4   5  300.07   17.20
   1  -4  -5  360.76   19.40
   1  -4  -5  322.57   17.10
  -1   4   5  352.86   12.80
  -1   4   5  345.57   18.10
  -1   4   5  358.46   13.90
   0  -4  -5   90.49    8.60
   0  -4  -5  101.39   10.10
   0   4   5   92.89    4.40
   0   4   5   83.79    6.00
  -1  -4  -5 1714.13   59.09
  -1  -4  -5 1688.63   57.39
  -1  -4  -5 1708.63   57.39
   1   4   5 1668.33   58.39
  -2  -4  -5  241.28   14.30
  -2  -4  -5  251.37    9.40
  -2  -4  -5  238.98   12.60
  -2  -4  -5  239.68   11.90
   2   4   5  238.08   13.00
  -3  -4  -5  853.51   29.10
  -3  -4  -5  839.92   29.30
  -3  -4  -5  834.42   33.70
  -3  -4  -5  837.22   31.50
   3   4   5  824.62   33.10
  -4  -4  -5 1297.17   41.20
  -4  -4  -5 1206.28   42.30
  -4  -4  -5 1191.78   46.30
  -4  -4  -5 1205.08   43.90
   4   4   5 1219.08   46.30
  -5  -4  -5    1.90    4.30
  -5  -4  -5    9.40    5.60
  -5  -4  -5    9.30    3.40
  -5  -4  -5    7.50    5.30
   5   4   5    2.20    5.70
  -6  -4  -5  387.96   20.30
  -6  -4  -5  401.26   21.10
  -6  -4  -5  382.36   22.00
   6   4   5  406.96   22.20
  -7  -4  -5    1.00    5.60
  -7  -4  -5    4.30    6.90
  -7  -4  -5   -4.00    6.50
   7   4   5   -4.30    3.50
   7   4   5   -3.60    7.10
  -8  -4  -5  269.87   18.60
  -8  -4  -5  271.57   20.80
  -8  -4  -5  302.97   21.10
   8   4   5  312.37   15.90
   8   4   5  306.97   22.40
  -9  -4  -5  199.38   18.10
  -9  -4  -5  210.18   21.20
  -9  -4  -5  194.08   19.30
   9   4   5  196.78   17.70
   9   4   5  167.18   19.30
 -10  -4  -5   -1.60    8.80
 -10  -4  -5  -13.10   11.90
 -10  -4  -5   15.00   11.20
  10   4   5   -0.50    7.30
  10   4   5    1.60    9.30
   6  -5  -5  827.52   45.10
  -6   5   5  923.91   44.20
  -6   5   5  936.71   42.40
  -6   5   5  922.61   43.10
   5  -5  -5  207.68   21.70
  -5   5   5  234.98   19.40
  -5   5   5  197.18   19.30
  -5   5   5  219.08   19.40
   4  -5  -5  255.87   22.30
  -4   5   5  228.98   17.40
  -4   5   5  245.38   18.70
   3  -5  -5  586.84   26.80
   3  -5  -5  589.84   31.30
  -3   5   5  613.24   26.20
  -3   5   5  573.44   28.10
   2  -5  -5   11.50    7.00
   2  -5  -5   13.90    5.30
  -2   5   5    7.50    4.00
  -2   5   5    5.50    6.50
   1  -5  -5  345.27   21.40
   1  -5  -5  391.16   18.70
  -1   5   5  366.06   19.60
  -1   5   5  389.06   14.70
  -1   5   5  386.36   15.50
   0  -5  -5   22.20    6.50
   0  -5  -5   34.90    6.70
   0   5   5   38.30    5.00
   0   5   5   34.70    6.60
   0   5   5   34.00    4.20
  -1  -5  -5 1266.47   37.80
  -1  -5  -5 1140.59   43.10
  -1  -5  -5 1204.68   44.10
  -1  -5  -5 1136.59   41.60
   1   5   5 1146.39   41.20
  -2  -5  -5 1874.11   57.79
  -2  -5  -5 1821.02   61.19
  -2  -5  -5 1824.32   63.79
  -2  -5  -5 1802.62   61.59
   2   5   5 1769.52   61.69
  -3  -5  -5    1.80    2.60
  -3  -5  -5    3.50    4.90
  -3  -5  -5   -0.60    3.90
  -3  -5  -5    1.90    3.60
   3   5   5    2.10    4.10
  -4  -5  -5 1727.13   56.19
  -4  -5  -5 1626.84   56.89
  -4  -5  -5 1639.14   55.69
  -4  -5  -5 1628.44   60.39
  -5  -5  -5    8.70    6.20
  -5  -5  -5   13.00    4.50
  -5  -5  -5    8.80    4.70
  -5  -5  -5    5.30    5.20
   5   5   5   11.10    5.60
  -6  -5  -5   27.70    7.70
  -6  -5  -5   21.40    6.80
  -6  -5  -5   37.50    6.30
  -6  -5  -5   25.20    6.60
   6   5   5   28.60    7.80
  -7  -5  -5   -6.40    5.10
  -7  -5  -5   -6.90    6.10
  -7  -5  -5   -3.50    7.10
   7   5   5   -3.00    6.90
  -8  -5  -5  116.69   12.60
  -8  -5  -5  107.59   15.40
  -8  -5  -5  153.38   18.00
   8   5   5  145.69   11.30
   8   5   5  128.69   14.00
  -9  -5  -5 1045.70   46.20
  -9  -5  -5 1006.40   47.00
  -9  -5  -5  981.40   43.00
   9   5   5 1035.10   40.00
   9   5   5 1082.49   47.70
 -10  -5  -5  125.79   18.70
 -10  -5  -5  112.09   17.30
 -10  -5  -5  109.09   15.30
  10   5   5  131.69   18.40
  10   5   5  137.89   14.10
   6  -6  -5  374.06   29.00
  -6   6   5  442.66   29.00
  -6   6   5  425.86   27.80
  -6   6   5  443.56   31.60
   5  -6  -5  338.77   26.00
  -5   6   5  339.77   24.50
  -5   6   5  372.56   25.30
   4  -6  -5  127.69   17.30
  -4   6   5  156.78   15.20
  -4   6   5  141.09   16.10
   3  -6  -5  211.68   19.30
   3  -6  -5  244.58   10.60
   3  -6  -5  231.58   15.30
  -3   6   5  225.88   18.30
   2  -6  -5   12.60    6.50
   2  -6  -5    5.80    7.00
  -2   6   5    8.10    4.60
  -2   6   5   11.00    6.60
  -2   6   5    8.70    3.00
   1  -6  -5  138.29   13.50
   1  -6  -5  170.38   16.60
  -1   6   5  153.78    8.90
  -1   6   5  128.69   13.70
  -1   6   5  158.78    9.60
   0  -6  -5  174.78   14.70
   0  -6  -5  162.98   14.80
   0   6   5  172.48    9.30
   0   6   5  175.88   10.40
   0   6   5  168.28   12.20
  -1  -6  -5  537.75   25.10
  -1  -6  -5  571.24   25.60
   1   6   5  540.55   22.70
  -2  -6  -5 2496.55   84.59
  -2  -6  -5 2486.95   82.29
  -2  -6  -5 2595.04   79.79
   2   6   5 2462.35   83.79
  -3  -6  -5   -0.50    3.00
  -3  -6  -5    1.90    4.50
  -3  -6  -5    2.40    4.60
  -3  -6  -5    8.90    4.90
   3   6   5    4.80    4.10
  -4  -6  -5  325.07   16.00
  -4  -6  -5  360.66   17.80
  -4  -6  -5  339.57   20.10
  -4  -6  -5  323.57   15.80
   4   6   5  330.87   18.30
  -5  -6  -5    1.00    4.00
  -5  -6  -5   -0.40    4.60
  -5  -6  -5   -5.30    4.90
  -5  -6  -5    1.20    5.80
   5   6   5   -8.00    4.90
  -6  -6  -5   86.29   12.10
  -6  -6  -5   98.99    9.40
  -6  -6  -5  102.19   11.70
  -6  -6  -5  128.89   14.70
   6   6   5   91.29   10.70
  -7  -6  -5  209.18   14.00
  -7  -6  -5  227.08   18.30
  -7  -6  -5  216.18   16.20
  -7  -6  -5  229.08   18.30
   7   6   5  176.78   17.10
  -8  -6  -5   46.60   11.20
  -8  -6  -5   57.19    8.60
  -8  -6  -5   41.00   10.70
   8   6   5   59.79   11.50
  -9  -6  -5  806.22   41.00
  -9  -6  -5  792.52   36.00
  -9  -6  -5  881.61   40.50
   9   6   5  848.02   41.00
 -10  -6  -5  244.08   18.50
 -10  -6  -5  259.37   27.80
 -10  -6  -5  234.38   24.90
  10   6   5  284.47   23.30
   5  -7  -5  195.68   22.50
  -5   7   5  257.87   22.80
  -5   7   5  181.08   22.90
   4  -7  -5    4.90    9.70
  -4   7   5    3.30    9.10
  -4   7   5   18.30    8.50
   3  -7  -5  365.26   19.40
   3  -7  -5  381.36   26.60
  -3   7   5  331.77   21.50
  -3   7   5  366.86   20.10
   2  -7  -5   59.19   11.00
   2  -7  -5   65.49   11.00
  -2   7   5   71.89   10.70
  -2   7   5   57.89    7.30
  -2   7   5   57.69    7.40
   1  -7  -5  173.58   13.90
   1  -7  -5  178.78   15.90
  -1   7   5  157.28   14.50
  -1   7   5  173.08   10.70
  -1   7   5  173.08   11.40
   0  -7  -5 1060.29   41.30
   0  -7  -5 1041.70   44.40
   0   7   5 1095.79   37.90
   0   7   5 1092.29   41.00
   0   7   5 1066.49   39.10
  -1  -7  -5    9.30    9.80
  -1  -7  -5    1.20    5.20
   1   7   5   -3.60    5.00
   1   7   5   -6.10    4.00
  -2  -7  -5 1019.60   37.00
  -2  -7  -5 1079.89   35.60
  -2  -7  -5 1024.00   41.20
  -2  -7  -5 1037.80   40.70
   2   7   5  950.80   40.50
  -3  -7  -5   -3.80    5.10
  -3  -7  -5    3.30    5.40
  -3  -7  -5    1.70    3.20
  -3  -7  -5   -5.20    4.10
   3   7   5   -4.70    4.60
  -4  -7  -5  304.37   14.70
  -4  -7  -5  279.77   17.80
  -4  -7  -5  264.97   17.80
  -4  -7  -5  274.97   15.50
   4   7   5  269.07   17.30
  -5  -7  -5  133.39   10.50
  -5  -7  -5  129.59   13.40
  -5  -7  -5  153.28   12.40
  -5  -7  -5  108.09   13.10
   5   7   5  127.29   13.10
  -6  -7  -5   62.59   10.60
  -6  -7  -5   69.09    9.00
  -6  -7  -5   87.59   12.20
  -6  -7  -5   53.39   11.10
   6   7   5   73.29   12.50
  -7  -7  -5  723.43   31.60
  -7  -7  -5  642.64   28.50
  -7  -7  -5  693.13   34.70
  -7  -7  -5  676.53   31.90
   7   7   5  679.63   34.10
  -8  -7  -5   23.00    8.60
  -8  -7  -5   46.30    8.60
  -8  -7  -5   32.30    9.90
  -8  -7  -5   26.80    9.10
   8   7   5   32.50    9.60
  -9  -7  -5  274.27   17.90
  -9  -7  -5  321.97   24.50
  -9  -7  -5  256.87   22.50
   9   7   5  309.47   23.60
   4  -8  -5   31.60   12.20
  -4   8   5   72.49   14.10
  -4   8   5   48.00   10.20
   3  -8  -5  367.96   29.00
   3  -8  -5  384.36   20.40
  -3   8   5  400.86   24.10
  -3   8   5  408.46   23.20
   2  -8  -5  521.05   24.40
   2  -8  -5  461.75   29.80
  -2   8   5  478.15   25.70
  -2   8   5  555.44   24.40
  -2   8   5  522.45   21.80
   1  -8  -5  107.29   15.50
   1  -8  -5   95.49   11.70
  -1   8   5   84.89   11.40
  -1   8   5  120.69   14.00
  -1   8   5  109.09    9.80
   0  -8  -5 1045.60   46.80
   0  -8  -5 1158.88   43.10
   0   8   5 1051.09   45.50
   0   8   5 1099.39   40.70
  -1  -8  -5   59.59   10.00
  -1  -8  -5   71.59   10.40
   1   8   5   73.89   11.90
   1   8   5   80.79   10.40
  -2  -8  -5  113.59   16.00
  -2  -8  -5  114.99    9.40
  -2  -8  -5  103.09   11.30
   2   8   5  109.19   11.30
  -3  -8  -5  134.39   10.30
  -3  -8  -5  140.59   11.30
  -3  -8  -5  150.98   12.90
  -3  -8  -5  130.79   14.10
   3   8   5  147.09   12.20
  -4  -8  -5  604.14   24.60
  -4  -8  -5  613.84   29.40
   4   8   5  598.34   28.80
  -5  -8  -5 1690.43   66.59
  -5  -8  -5 1801.02   60.79
  -5  -8  -5 1847.22   62.29
   5   8   5 1712.03   66.09
  -6  -8  -5   98.29   14.20
  -6  -8  -5   91.59   14.00
  -6  -8  -5  119.99   11.00
  -6  -8  -5   82.89   12.70
   6   8   5  112.49   14.10
  -7  -8  -5  319.37   22.80
  -7  -8  -5  300.37   17.30
  -7  -8  -5  313.57   22.70
  -7  -8  -5  306.57   21.10
   7   8   5  306.17   22.40
  -8  -8  -5  416.36   21.80
  -8  -8  -5  375.16   26.80
  -8  -8  -5  409.96   24.90
  -8  -8  -5  426.06   28.60
   8   8   5  369.36   26.20
  -9  -8  -5   17.10   10.20
  -9  -8  -5  -23.50   12.20
  -9  -8  -5   -0.60    7.90
  -9  -8  -5   -7.20   10.60
   3  -9  -5  386.26   29.70
   3  -9  -5  422.66   22.00
  -3   9   5  393.46   24.30
  -3   9   5  372.56   24.20
   2  -9  -5  674.83   39.20
   2  -9  -5  667.43   30.30
  -2   9   5  688.33   31.60
  -2   9   5  704.33   33.20
   1  -9  -5    1.10    9.40
   1  -9  -5    5.70    6.60
  -1   9   5   -0.80    7.90
  -1   9   5    1.30    6.70
   0  -9  -5  105.79   12.20
   0  -9  -5   90.09   15.70
   0   9   5  107.09   11.70
   0   9   5   89.69   12.70
  -1  -9  -5   70.69   11.30
  -1  -9  -5   69.29   11.10
   1   9   5   69.39   10.90
   1   9   5   96.89   11.80
  -2  -9  -5    1.90    6.60
  -2  -9  -5   -5.30    6.90
  -2  -9  -5    5.80    5.80
   2   9   5   10.10    6.00
   2   9   5   -1.10    5.60
  -3  -9  -5   52.49    7.70
  -3  -9  -5   43.90    8.20
  -3  -9  -5   53.89   10.40
   3   9   5   43.70    7.90
  -4  -9  -5  121.59   12.60
  -4  -9  -5  100.99   15.50
  -4  -9  -5  130.59   10.10
  -4  -9  -5  127.19   15.00
   4   9   5  115.39   13.40
  -5  -9  -5 1186.88   42.10
  -5  -9  -5 1183.78   48.80
  -5  -9  -5 1111.49   49.00
  -5  -9  -5 1212.08   45.00
   5   9   5 1131.99   48.20
  -6  -9  -5  285.27   21.20
  -6  -9  -5  306.97   20.60
  -6  -9  -5  296.57   22.10
   6   9   5  297.67   21.40
  -7  -9  -5  110.69   14.70
  -7  -9  -5  140.39   18.10
  -7  -9  -5  145.99   14.60
  -7  -9  -5  121.29   16.60
   7   9   5  130.49   16.90
  -8  -9  -5   36.60   11.10
  -8  -9  -5   13.30   11.70
  -8  -9  -5   49.40   11.70
  -8  -9  -5   40.70    8.00
   8   9   5   24.50   10.00
   2 -10  -5  479.55   32.90
   2 -10  -5  497.25   24.90
  -2  10   5  519.65   27.90
   1 -10  -5   -5.20   11.90
   1 -10  -5  -11.40    7.60
  -1  10   5    9.70    8.70
  -1  10   5    6.40    8.80
  -1  10   5    4.60    6.50
   0 -10  -5  240.28   22.60
   0 -10  -5  282.07   18.30
   0  10   5  279.97   17.50
   0  10   5  263.87   19.40
   0  10   5  273.77   18.50
  -1 -10  -5   57.59    9.60
  -1 -10  -5   65.59   12.50
   1  10   5   46.10    8.10
   1  10   5   57.89    8.90
  -2 -10  -5  111.79   12.10
  -2 -10  -5   85.89   14.60
  -2 -10  -5   68.29   10.50
   2  10   5   84.29   11.80
   2  10   5  113.69   11.70
  -3 -10  -5  218.98   18.40
  -3 -10  -5  230.28   16.50
  -3 -10  -5  223.08   22.10
   3  10   5  225.08   16.80
   3  10   5  274.97   16.40
  -4 -10  -5   50.79    9.10
  -4 -10  -5   56.89    8.70
  -4 -10  -5   64.19   12.10
   4  10   5   72.39   12.20
  -5 -10  -5  318.07   19.30
  -5 -10  -5  276.17   22.70
  -5 -10  -5  312.27   15.20
  -5 -10  -5  261.37   19.60
   5  10   5  257.27   20.30
  -6 -10  -5  235.18   21.70
  -6 -10  -5  287.77   21.30
  -6 -10  -5  271.57   16.70
  -6 -10  -5  257.57   21.80
   6  10   5  260.57   20.70
  -7 -10  -5  225.68   22.20
  -7 -10  -5  170.18   21.60
  -7 -10  -5  196.88   14.80
  -7 -10  -5  160.58   18.30
   7  10   5  174.98   19.10
   0 -11  -5  530.15   26.20
   0 -11  -5  480.25   32.80
   0  11   5  517.05   28.00
   0  11   5  517.55   27.90
  -1 -11  -5  627.44   37.00
  -1 -11  -5  581.94   29.30
   1  11   5  561.94   28.10
   1  11   5  633.44   28.30
  -2 -11  -5   26.60   11.00
  -2 -11  -5   -5.50    8.60
  -2 -11  -5    6.00    7.40
   2  11   5    2.70    8.00
   2  11   5   10.50    8.00
  -3 -11  -5  748.13   35.10
  -3 -11  -5  749.03   40.60
  -3 -11  -5  772.42   32.50
   3  11   5  758.82   36.00
  -4 -11  -5  480.55   24.60
  -4 -11  -5  427.26   26.00
  -4 -11  -5  452.65   30.50
   4  11   5  395.26   25.00
  -5 -11  -5   18.80   10.70
  -5 -11  -5   40.70    9.90
  -5 -11  -5   24.30   10.10
   5  11   5   31.20    9.40
  -6 -11  -5   20.20   10.00
  -6 -11  -5    8.80    9.50
  -6 -11  -5   30.80   12.00
   6  11   5   27.40    9.60
   1  10  -6  504.05   30.70
  -1 -10   6  471.75   33.10
   0  10  -6  104.49   17.30
   0 -10   6   82.29   16.30
   4   9  -6  212.58   19.70
  -4  -9   6  156.08   25.50
  -4  -9   6  192.78   20.70
   3   9  -6  174.38   18.00
  -3  -9   6  186.18   18.50
  -3  -9   6  158.28   17.10
  -3  -9   6  168.58   23.30
   2   9  -6   24.90    9.20
  -2  -9   6   12.30   10.70
  -2  -9   6   30.20    9.80
   1   9  -6  354.26   24.20
   1   9  -6  355.06   27.80
  -1  -9   6  368.56   19.80
  -1  -9   6  341.47   26.30
   0   9  -6  275.47   21.70
   0   9  -6  249.18   24.30
   0  -9   6  246.38   23.00
  -1   9  -6   26.00    9.40
  -1   9  -6  -20.20   11.00
   1  -9   6    6.90   10.40
  -2   9  -6  229.28   23.80
  -2   9  -6  272.47   22.10
   2  -9   6  255.17   24.00
   3  -9   6   41.80   13.80
   5   8  -6  373.36   24.00
  -5  -8   6  371.26   25.60
  -5  -8   6  378.86   21.50
  -5  -8   6  348.07   24.40
   4   8  -6   43.00   10.20
  -4  -8   6   54.29   10.60
  -4  -8   6   30.40    7.40
  -4  -8   6   45.60   12.50
   3   8  -6  290.67   20.70
  -3  -8   6  275.77   20.10
  -3  -8   6  271.67   14.20
  -3  -8   6  273.67   20.50
  -3  -8   6  306.77   24.70
   2   8  -6   -8.30    7.00
  -2  -8   6    8.50    8.80
   1   8  -6  140.59   15.60
   1   8  -6  114.19   19.00
  -1  -8   6  104.79   18.70
  -1  -8   6  110.89   12.80
  -1  -8   6  141.89    7.10
   0   8  -6  480.65   27.70
   0   8  -6  438.56   29.30
   0  -8   6  483.65   29.30
   0  -8   6  505.35   20.20
  -1   8  -6  116.59    9.60
  -1   8  -6  117.69   15.10
   1  -8   6   73.99   13.70
  -2   8  -6  998.90   34.50
  -2   8  -6  887.41   42.40
  -2   8  -6  899.81   44.20
   2  -8   6  884.01   44.00
  -3   8  -6   24.30   10.70
  -3   8  -6   27.50    8.00
   3  -8   6   13.80   11.60
  -4   8  -6  159.98   15.60
  -4   8  -6  135.79   21.20
   4  -8   6  136.39   21.80
  -5   8  -6   46.20   10.50
   5  -8   6   45.00   12.20
   5  -8   6   59.29   14.40
   6   7  -6  411.76   25.70
   6   7  -6  385.16   27.00
  -6  -7   6  409.96   23.10
  -6  -7   6  430.86   27.70
  -6  -7   6  398.96   26.00
   5   7  -6  572.34   30.50
  -5  -7   6  592.04   30.70
  -5  -7   6  598.04   33.50
   4   7  -6   31.30    8.30
  -4  -7   6   35.50    7.60
  -4  -7   6   39.20    8.60
  -4  -7   6   44.20   10.40
   3   7  -6   42.60    9.10
  -3  -7   6   27.50   11.40
  -3  -7   6   30.60    8.30
  -3  -7   6   32.90    8.80
   2   7  -6  131.79   14.20
  -2  -7   6   88.89   13.80
  -2  -7   6  127.09   16.10
  -2  -7   6  143.39    9.20
   1   7  -6  225.78   20.00
   1   7  -6  241.58   18.20
  -1  -7   6  239.58   15.70
  -1  -7   6  264.07   12.50
  -1  -7   6  230.38   19.80
   0   7  -6  392.16   23.70
   0   7  -6  374.46   24.60
   0  -7   6  404.36   25.90
   0  -7   6  404.36   18.60
  -1   7  -6  179.08   11.10
  -1   7  -6  168.08   18.10
  -1   7  -6  157.48   15.70
   1  -7   6  171.98   19.00
   1  -7   6  174.28    8.50
  -2   7  -6  953.30   43.00
  -2   7  -6  941.71   45.00
  -2   7  -6 1046.00   36.60
   2  -7   6  966.40   45.40
  -3   7  -6  423.16   20.30
  -3   7  -6  397.06   27.10
   3  -7   6  397.36   25.70
  -4   7  -6    0.20    7.50
  -4   7  -6    9.80   10.10
   4  -7   6   -0.70    8.60
  -5   7  -6   15.10    8.40
  -5   7  -6   -0.40   11.10
   5  -7   6   -1.80   10.80
   5  -7   6    9.60   10.90
  -6   7  -6   43.00   10.80
   6  -7   6   49.00   13.50
   7   6  -6  117.69   18.70
   7   6  -6  150.08   17.70
  -7  -6   6   95.99   13.20
  -7  -6   6  169.48   20.90
   6   6  -6   35.50    9.80
   6   6  -6   44.30    8.80
  -6  -6   6   29.70   11.00
  -6  -6   6   37.20    9.30
  -6  -6   6   31.30    8.90
   5   6  -6  394.56   22.80
   5   6  -6  424.26   26.60
  -5  -6   6  337.07   24.70
  -5  -6   6  389.36   23.60
  -5  -6   6  436.66   22.80
   4   6  -6  478.65   24.90
   4   6  -6  464.65   26.60
  -4  -6   6  444.86   25.90
  -4  -6   6  471.25   21.50
  -4  -6   6  441.36   25.20
   3   6  -6   14.70    6.40
  -3  -6   6    7.30    6.20
  -3  -6   6   -0.50    5.40
  -3  -6   6    4.60    7.50
   2   6  -6  265.97   17.60
  -2  -6   6  248.38   21.70
  -2  -6   6  229.28   19.30
  -2  -6   6  255.57   13.50
   1   6  -6  403.96   22.50
   1   6  -6  429.66   25.00
  -1  -6   6  389.66   24.00
  -1  -6   6  411.86   17.40
  -1  -6   6  370.76   20.30
   0   6  -6  499.85   19.00
   0   6  -6  468.25   24.60
   0   6  -6  439.26   26.00
   0  -6   6  440.86   20.40
   0  -6   6  451.75   26.90
  -1   6  -6   86.89   11.70
  -1   6  -6   60.19   10.90
  -1   6  -6   98.59    9.20
   1  -6   6   86.69    8.00
   1  -6   6   97.79   12.60
  -2   6  -6  703.73   35.30
  -2   6  -6  685.43   33.20
  -2   6  -6  750.32   28.90
   2  -6   6  772.32   35.80
  -3   6  -6  787.62   38.30
  -3   6  -6  868.51   32.90
   3  -6   6  826.92   38.20
  -4   6  -6  -18.50    8.40
  -4   6  -6    6.90    7.70
   4  -6   6   -0.10    8.80
  -5   6  -6  510.75   31.40
  -5   6  -6  489.45   25.10
   5  -6   6  517.55   30.20
   5  -6   6  521.65   31.50
  -6   6  -6  -11.80   11.00
  -6   6  -6    2.70    8.60
   6  -6   6   -8.10   10.60
   6  -6   6  -11.10   10.10
  -7   6  -6  345.87   23.50
   7  -6   6  355.46   28.30
   7  -6   6  390.16   27.70
   7   5  -6   14.20    8.30
   7   5  -6   10.30   11.00
  -7  -5   6    5.30   11.10
  -7  -5   6   23.70   10.30
  -7  -5   6    4.50    9.90
   6   5  -6   13.70    7.80
   6   5  -6   10.90    9.60
  -6  -5   6   -2.80    8.50
  -6  -5   6   34.40   11.20
  -6  -5   6   14.20    7.70
   5   5  -6  296.37   19.00
   5   5  -6  307.47   22.90
  -5  -5   6  284.17   20.30
  -5  -5   6  294.17   23.40
  -5  -5   6  310.17   18.60
   4   5  -6  952.20   41.80
   4   5  -6  952.20   38.80
  -4  -5   6  928.31   41.50
  -4  -5   6  986.70   40.50
   3   5  -6  377.16   22.60
   3   5  -6  379.16   20.40
  -3  -5   6  380.46   18.20
  -3  -5   6  345.37   20.20
  -3  -5   6  393.56   21.70
   2   5  -6 1383.96   52.99
  -2  -5   6 1459.85   49.70
   1   5  -6   30.50    6.20
   1   5  -6   27.60    8.20
  -1  -5   6   27.00    6.70
  -1  -5   6   27.70    7.80
   0   5  -6  465.75   23.80
   0   5  -6  492.65   25.70
   0   5  -6  496.25   19.80
   0  -5   6  492.65   21.20
   0  -5   6  451.65   25.50
  -1   5  -6  267.77   17.70
  -1   5  -6  288.17   14.50
  -1   5  -6  280.17   19.30
   1  -5   6  280.07   13.80
   1  -5   6  300.77   19.70
  -2   5  -6  117.89   14.00
  -2   5  -6  109.89   10.60
  -2   5  -6  104.19   12.20
   2  -5   6  101.99    7.00
   2  -5   6  133.59   13.50
  -3   5  -6  377.86   23.40
  -3   5  -6  400.06   19.20
   3  -5   6  366.56   22.20
  -4   5  -6   24.10    8.60
  -4   5  -6    9.30    6.80
   4  -5   6   -4.20    8.80
   4  -5   6    4.00    7.40
  -5   5  -6 1060.19   42.70
  -5   5  -6 1065.79   48.50
   5  -5   6 1091.99   45.40
   5  -5   6 1091.99   48.30
  -6   5  -6  481.65   30.80
  -6   5  -6  487.55   26.40
   6  -5   6  533.75   29.50
   6  -5   6  473.85   30.00
  -7   5  -6  166.98   22.50
  -7   5  -6  151.88   17.40
   7  -5   6  161.08   20.00
   7  -5   6  170.28   19.30
   7   4  -6   74.39   12.40
   7   4  -6   48.70   11.20
  -7  -4   6   49.40   12.00
  -7  -4   6   61.69   13.90
  -7  -4   6   39.60   17.10
   6   4  -6   22.70    9.20
   6   4  -6   16.00    6.60
  -6  -4   6   -1.50    8.60
  -6  -4   6   15.60    7.90
  -6  -4   6    7.40    9.50
   5   4  -6  163.68   14.40
   5   4  -6  124.59   16.20
  -5  -4   6  163.68   14.50
  -5  -4   6  162.88   17.10
  -5  -4   6  160.78   12.80
   4   4  -6   89.89   12.20
   4   4  -6   75.99   10.20
  -4  -4   6   66.19   12.30
  -4  -4   6   76.39   10.70
  -4  -4   6   84.39   10.90
   3   4  -6  275.97   17.90
   3   4  -6  288.77   16.10
  -3  -4   6  258.47   16.40
  -3  -4   6  253.57   15.20
  -3  -4   6  278.27   18.20
   2   4  -6 1746.63   62.89
   2   4  -6 1656.23   61.69
  -2  -4   6 1792.12   59.59
  -2  -4   6 1709.13   61.09
   1   4  -6  674.73   30.10
   1   4  -6  616.34   28.20
  -1  -4   6  624.14   27.20
   0   4  -6   60.59    7.50
   0   4  -6   51.89    8.70
   0   4  -6   53.39    8.40
   0  -4   6   44.50   12.20
   0  -4   6   53.19    8.60
  -1   4  -6  161.48   15.00
  -1   4  -6  157.78   13.60
  -1   4  -6  168.58   10.50
   1  -4   6  165.08   14.00
  -2   4  -6    7.00    4.60
  -2   4  -6    0.50    5.00
  -2   4  -6    2.70    6.20
   2  -4   6   16.30    6.30
  -3   4  -6  385.96   14.40
  -3   4  -6  364.66   21.80
  -3   4  -6  352.96   18.50
   3  -4   6  384.26   21.10
  -4   4  -6  105.79    6.90
  -4   4  -6  108.09   13.90
  -4   4  -6  122.99   11.70
   4  -4   6  116.09   14.10
   4  -4   6  104.19   15.10
  -5   4  -6 1409.56   42.80
  -5   4  -6 1229.68   53.09
  -5   4  -6 1240.48   49.00
   5  -4   6 1225.18   53.29
   5  -4   6 1372.16   51.89
  -6   4  -6  688.93   23.80
  -6   4  -6  610.94   34.60
  -6   4  -6  586.44   29.30
   6  -4   6  636.44   31.30
   6  -4   6  596.44   33.20
  -7   4  -6   43.90    9.40
  -7   4  -6   37.30    6.90
  -7   4  -6   23.00   11.40
   7  -4   6   50.09   11.60
   7  -4   6   29.60    9.60
  -8   4  -6   88.49   15.70
  -8   4  -6  120.39   15.50
   8  -4   6  118.69   17.70
   8  -4   6   88.59   14.90
   8   3  -6  207.68   21.90
  -8  -3   6  265.17   27.40
   7   3  -6  184.28   18.90
   7   3  -6  224.28   16.50
  -7  -3   6  199.28   20.00
  -7  -3   6  205.08   21.40
  -7  -3   6  220.08   19.70
   6   3  -6  205.78   16.50
   6   3  -6  193.28   18.20
  -6  -3   6  213.18   18.10
  -6  -3   6  182.98   16.00
  -6  -3   6  162.98   18.90
   5   3  -6  271.07   15.90
   5   3  -6  282.67   19.90
  -5  -3   6  284.67   19.30
  -5  -3   6  260.27   20.80
  -5  -3   6  272.37   17.40
   4   3  -6  122.69   11.50
   4   3  -6  149.59   14.00
  -4  -3   6  147.69   12.70
  -4  -3   6  149.39   13.60
  -4  -3   6  145.49   14.60
   3   3  -6  113.79   11.50
   3   3  -6  120.29   10.60
  -3  -3   6  101.69   10.70
  -3  -3   6  120.09   12.90
  -3  -3   6  103.79   10.50
   2   3  -6 1465.55   51.39
   2   3  -6 1437.96   53.09
  -2  -3   6 1456.25   51.59
  -2  -3   6 1342.47   57.29
  -2  -3   6 1509.95   51.39
   1   3  -6  936.51   36.10
   1   3  -6  888.31   35.00
   0   3  -6   41.70    6.50
   0   3  -6   32.20    6.30
   0   3  -6   44.70    6.60
  -1   3  -6  273.07   16.40
  -1   3  -6  279.97   13.90
  -1   3  -6  300.87   16.50
  -1   3  -6  303.17   13.60
   1  -3   6  258.47   16.70
  -2   3  -6   -0.10    4.30
  -2   3  -6   -1.40    3.30
  -2   3  -6   -3.50    4.80
   2  -3   6   -8.80    4.90
  -3   3  -6  429.76   22.50
  -3   3  -6  450.55   20.90
  -3   3  -6  457.45   17.40
   3  -3   6  441.36   24.60
   3  -3   6  421.46   21.40
  -4   3  -6   10.20    3.90
  -4   3  -6    6.50    6.20
  -4   3  -6    1.40    6.40
   4  -3   6    4.70    5.30
   4  -3   6    0.40    5.30
  -5   3  -6  539.75   21.00
  -5   3  -6  532.45   27.60
  -5   3  -6  487.95   24.80
   5  -3   6  504.55   27.90
   5  -3   6  545.65   25.80
  -6   3  -6  344.57   23.60
  -6   3  -6  337.37   16.40
  -6   3  -6  307.37   19.70
   6  -3   6  337.87   21.90
   6  -3   6  336.47   20.10
  -7   3  -6   -7.70    9.20
  -7   3  -6   -3.80    7.90
  -7   3  -6    3.50    6.60
   7  -3   6  -18.00    8.90
  -8   3  -6   70.49   11.60
  -8   3  -6   65.99   13.40
   8  -3   6   74.39   14.00
   8  -3   6   66.09   11.40
  -9   3  -6   15.10   10.40
  -9   3  -6   36.50   11.80
   9  -3   6    9.50   10.20
   9  -3   6   20.10   12.40
   8   2  -6   70.29   14.50
  -8  -2   6   69.49   15.30
  -8  -2   6   33.40   12.50
  -8  -2   6   72.49   15.50
   7   2  -6  189.38   14.20
   7   2  -6  169.48   18.70
  -7  -2   6  185.88   21.00
  -7  -2   6  166.98   20.50
  -7  -2   6  183.08   17.70
   6   2  -6  379.06   24.80
   6   2  -6  406.16   19.10
  -6  -2   6  407.56   24.60
  -6  -2   6  357.06   25.70
  -6  -2   6  385.66   23.40
   5   2  -6   -7.20    6.30
   5   2  -6   -3.80    5.40
  -5  -2   6   -2.50    8.10
  -5  -2   6   -4.50    5.40
  -5  -2   6   -0.90    6.40
   4   2  -6  706.83   32.20
   4   2  -6  699.93   27.30
  -4  -2   6  689.93   30.80
  -4  -2   6  684.33   29.90
  -4  -2   6  695.23   33.10
   3   2  -6   32.30    5.40
   3   2  -6   30.10    7.30
  -3  -2   6   33.30    8.30
  -3  -2   6   28.00    5.30
  -3  -2   6   29.90   10.80
   2   2  -6  413.66   20.80
   2   2  -6  402.86   17.80
  -2  -2   6  390.96   19.00
  -2  -2   6  364.86   23.90
   1   2  -6  461.35   20.00
   1   2  -6  450.35   20.30
   1   2  -6  459.75   20.80
   0   2  -6   98.79    9.50
   0   2  -6  105.19    9.00
   0   2  -6  110.39   10.50
   0   2  -6  114.69    9.40
   0   2  -6  105.09    8.50
  -1   2  -6 3157.08  101.39
  -1   2  -6 3141.39  102.29
  -1   2  -6 3133.69  103.99
   1  -2   6 3222.78  104.29
  -2   2  -6   98.29   10.80
  -2   2  -6   96.59    9.70
  -2   2  -6  101.89    7.70
   2  -2   6  102.99    9.10
   2  -2   6   95.39   11.90
  -3   2  -6  502.55   20.00
  -3   2  -6  483.85   22.00
  -3   2  -6  503.05   23.60
   3  -2   6  508.45   21.80
  -4   2  -6  347.57   15.70
  -4   2  -6  347.87   19.60
   4  -2   6  367.56   17.80
   4  -2   6  351.36   21.70
  -5   2  -6   31.10    7.60
  -5   2  -6   49.99    7.70
  -5   2  -6   40.20    8.80
   5  -2   6   36.80    7.00
   5  -2   6   29.20    8.20
  -6   2  -6  357.16   23.50
  -6   2  -6  391.46   21.50
  -6   2  -6  394.46   18.60
   6  -2   6  381.86   23.70
   6  -2   6  369.76   20.70
  -7   2  -6   -3.60    6.40
  -7   2  -6    5.00    7.00
  -7   2  -6   -7.70    7.60
   7  -2   6    8.20    7.20
   7  -2   6    8.70    9.00
  -8   2  -6  632.54   32.30
  -8   2  -6  692.53   36.90
  -8   2  -6  648.54   28.40
   8  -2   6  581.64   30.50
   8  -2   6  670.83   34.80
  -9   2  -6  284.57   27.00
  -9   2  -6  294.27   19.20
  -9   2  -6  255.97   20.90
   9  -2   6  256.47   25.90
   9  -2   6  275.87   21.30
   8   1  -6    1.80   10.80
  -8  -1   6   -9.20   11.50
  -8  -1   6   11.20   12.40
  -8  -1   6  -14.70   11.10
   7   1  -6  191.48   21.80
   7   1  -6  228.18   13.70
  -7  -1   6  198.48   21.20
  -7  -1   6  190.68   20.30
  -7  -1   6  192.88   21.10
   6   1  -6  531.05   20.90
   6   1  -6  480.55   28.90
  -6  -1   6  488.35   27.80
  -6  -1   6  511.05   29.80
  -6  -1   6  476.15   26.90
   5   1  -6   56.59   10.60
   5   1  -6   71.59    7.60
  -5  -1   6   60.79   10.10
  -5  -1   6   69.29   12.00
  -5  -1   6   57.29    9.30
   4   1  -6   99.89    8.30
   4   1  -6   93.79   11.80
  -4  -1   6   82.79   10.60
  -4  -1   6  107.59   10.40
  -4  -1   6   94.69   12.40
   3   1  -6  185.28   10.10
   3   1  -6  187.88   14.60
  -3  -1   6  187.28   13.10
  -3  -1   6  179.08   13.00
   2   1  -6    7.30    4.20
   2   1  -6    4.30    3.20
  -2  -1   6    8.50    4.00
  -2  -1   6    1.80    4.70
   1   1  -6  253.17   14.10
   1   1  -6  270.07   13.20
   1   1  -6  251.97   14.00
  -1  -1   6  257.57   12.60
   0   1  -6   68.29    7.30
   0   1  -6   68.09    7.60
   0   1  -6   67.59    7.50
   0   1  -6   71.99    7.80
  -1   1  -6 3661.73  116.59
  -1   1  -6 3603.24  116.29
  -1   1  -6 3603.24  115.79
   1  -1   6 3614.94  117.99
  -2   1  -6 2320.67   77.59
  -2   1  -6 2347.97   76.19
  -2   1  -6 2275.77   77.29
   2  -1   6 2412.66   76.29
   2  -1   6 2278.77   79.39
  -3   1  -6   87.69   10.20
  -3   1  -6  105.39    9.50
  -3   1  -6  115.39    8.70
   3  -1   6  118.19   12.00
   3  -1   6  122.29    8.40
  -4   1  -6  668.13   26.40
  -4   1  -6  646.14   28.80
  -4   1  -6  681.33   29.20
   4  -1   6  676.03   31.50
   4  -1   6  722.43   26.20
  -5   1  -6   -0.50    6.00
  -5   1  -6    5.20    5.90
  -5   1  -6   10.20    4.70
   5  -1   6    0.40    5.00
   5  -1   6    7.10    4.30
  -6   1  -6   12.90    5.30
  -6   1  -6   10.40    7.10
  -6   1  -6   21.90    7.20
   6  -1   6   20.80    8.00
   6  -1   6   17.20    5.70
  -7   1  -6  123.59   16.20
  -7   1  -6  126.39   14.30
  -7   1  -6  131.59   13.90
   7  -1   6  110.39   15.30
   7  -1   6  120.39   12.80
  -8   1  -6  299.97   24.40
  -8   1  -6  305.97   19.60
  -8   1  -6  292.27   20.80
   8  -1   6  347.27   19.10
   8  -1   6  298.27   23.00
  -9   1  -6 1148.59   51.59
  -9   1  -6 1208.68   48.80
  -9   1  -6 1279.57   55.19
   9  -1   6 1321.37   49.00
   9  -1   6 1185.08   53.99
   8   0  -6   63.99   14.30
  -8   0   6  100.49   18.10
  -8   0   6   82.49   14.70
   7   0  -6   -2.80    9.10
  -7   0   6   16.60   10.30
  -7   0   6    3.30   10.90
  -7   0   6  -24.10   10.70
   6   0  -6 1016.90   46.70
   6   0  -6 1069.79   34.30
  -6   0   6  959.80   42.30
  -6   0   6  986.10   46.40
  -6   0   6 1028.80   44.80
   5   0  -6  682.13   23.50
   5   0  -6  636.64   32.70
  -5   0   6  632.64   31.50
  -5   0   6  649.64   33.60
  -5   0   6  685.63   30.90
   4   0  -6   15.70    3.70
   4   0  -6   17.40    6.80
  -4   0   6   20.10    6.30
  -4   0   6   22.20    8.10
  -4   0   6   12.30    6.40
   3   0  -6  575.04   27.40
   3   0  -6  582.34   20.80
  -3   0   6  544.55   23.60
  -3   0   6  570.84   26.50
   2   0  -6  101.09   10.00
  -2   0   6   74.49    9.00
  -2   0   6   84.59    7.10
   1   0  -6  359.06   17.70
   1   0  -6  371.56   17.30
  -1   0   6  351.86   14.90
   0   0  -6  172.18   10.20
   0   0  -6  172.98   11.30
   0   0  -6  173.88   11.60
   0   0   6  181.58   11.10
  -1   0  -6  251.27   14.00
  -1   0  -6  266.57   14.30
  -1   0  -6  276.77   12.10
  -1   0  -6  276.17   13.10
   1   0   6  267.17   14.50
  -2   0  -6 3472.85  112.09
  -2   0  -6 3471.35  112.79
  -2   0  -6 3466.45  111.29
   2   0   6 3586.04  109.79
   2   0   6 3417.36  113.99
  -3   0  -6  244.88   13.90
  -3   0  -6  239.38   13.50
  -3   0  -6  245.58   13.90
   3   0   6  223.68   15.20
   3   0   6  255.77   10.50
  -4   0  -6  925.01   34.80
  -4   0  -6  930.01   36.40
  -4   0  -6  918.31   36.20
   4   0   6  900.11   38.80
   4   0   6 1002.60   32.10
  -5   0  -6    3.10    5.20
  -5   0  -6   -2.40    5.30
  -5   0  -6    0.10    4.80
   5   0   6   -1.60    3.20
   5   0   6    4.20    7.00
  -6   0  -6  351.86   19.80
  -6   0  -6  320.27   19.90
  -6   0  -6  305.67   17.80
   6   0   6  357.66   16.00
   6   0   6  310.77   20.70
  -7   0  -6   71.99   11.10
  -7   0  -6   77.69   11.80
  -7   0  -6   80.69   12.10
   7   0   6  100.19   10.70
   7   0   6  107.49   14.50
  -8   0  -6   53.09    9.80
  -8   0  -6   48.20   11.00
  -8   0  -6   51.19    9.50
   8   0   6   45.40   11.30
   8   0   6   50.79    8.20
  -9   0  -6  458.95   25.50
  -9   0  -6  420.76   29.00
  -9   0  -6  403.26   27.00
   9   0   6  451.95   28.80
   9   0   6  475.05   27.80
 -10   0  -6  110.89   16.40
 -10   0  -6   84.69   17.50
 -10   0  -6  113.09   17.70
  10   0   6   92.19   16.70
  10   0   6   66.09   11.00
   7  -1  -6   54.79   13.30
  -7   1   6   52.69   12.70
  -7   1   6   71.09   15.30
  -7   1   6   86.19   14.50
   6  -1  -6  106.59   15.90
  -6   1   6   69.09   12.90
  -6   1   6   70.19   11.00
  -6   1   6   97.19   14.90
   5  -1  -6  634.54   32.70
  -5   1   6  643.34   29.60
  -5   1   6  654.43   31.70
  -5   1   6  588.74   32.10
   4  -1  -6   77.89   12.80
  -4   1   6   82.49   10.80
  -4   1   6   81.69   10.50
   3  -1  -6 1112.39   43.40
   3  -1  -6 1162.48   45.40
  -3   1   6 1118.89   41.10
  -3   1   6 1102.59   44.00
   2  -1  -6    5.30    4.80
  -2   1   6    5.40    3.10
  -2   1   6   10.10    2.50
   1  -1  -6  874.01   33.50
   1  -1  -6  879.21   34.00
  -1   1   6  898.11   30.60
  -1   1   6  839.22   29.90
   0  -1  -6  792.22   28.80
   0  -1  -6  762.42   29.80
   0  -1  -6  772.52   30.30
   0   1   6  804.92   28.90
   0   1   6  744.83   26.10
  -1  -1  -6  171.68   11.30
  -1  -1  -6  175.88    8.80
  -1  -1  -6  157.98   11.10
  -1  -1  -6  174.98    8.70
   1   1   6  164.48   11.30
  -2  -1  -6 1427.86   45.80
  -2  -1  -6 1339.67   48.00
  -2  -1  -6 1349.27   48.10
   2   1   6 1340.87   49.00
  -3  -1  -6    5.30    4.30
  -3  -1  -6    0.30    4.10
  -3  -1  -6    1.60    3.40
   3   1   6    2.20    5.50
  -4  -1  -6 1727.53   59.39
  -4  -1  -6 1643.34   58.19
  -4  -1  -6 1682.23   57.79
   4   1   6 1644.84   60.69
  -5  -1  -6 1330.17   50.69
  -5  -1  -6 1351.16   49.99
   5   1   6 1344.37   52.39
   5   1   6 1452.15   44.50
  -6  -1  -6  523.35   25.40
  -6  -1  -6  510.25   25.30
   6   1   6  527.55   20.10
   6   1   6  488.35   26.80
  -7  -1  -6 1064.59   44.50
  -7  -1  -6 1071.29   43.70
  -7  -1  -6 1047.60   44.50
   7   1   6 1082.39   46.50
   7   1   6 1147.19   39.10
  -8  -1  -6   -0.40    6.70
  -8  -1  -6   -1.40    8.30
  -8  -1  -6   -1.30    7.00
   8   1   6   -6.60    5.60
   8   1   6   10.20    9.00
  -9  -1  -6   50.49   12.20
  -9  -1  -6   56.79   10.90
  -9  -1  -6   71.09   12.40
   9   1   6   50.19   12.80
 -10  -1  -6   49.80   11.20
 -10  -1  -6   43.90   12.90
 -10  -1  -6   18.40   10.00
  10   1   6   42.20    8.80
  10   1   6   27.90   12.20
   7  -2  -6   42.60   12.10
  -7   2   6   67.99   14.20
  -7   2   6   48.70   13.80
  -7   2   6   63.59   14.00
   6  -2  -6   15.70    9.20
  -6   2   6   29.70   10.00
  -6   2   6   33.20   10.90
  -6   2   6   21.20    9.10
   5  -2  -6   55.59   10.60
  -5   2   6   56.69    9.50
  -5   2   6   79.09   12.40
  -5   2   6   62.89   11.40
  -4   2   6   93.39   11.90
  -4   2   6   88.19   10.90
   3  -2  -6 1177.78   45.20
   3  -2  -6 1203.38   47.80
  -3   2   6 1193.38   42.70
  -3   2   6 1136.69   45.80
   2  -2  -6  981.10   39.10
   2  -2  -6  966.30   37.90
  -2   2   6 1010.00   34.80
  -2   2   6  950.30   38.50
   1  -2  -6  161.98   11.70
   1  -2  -6  150.38   11.80
  -1   2   6  153.28   12.30
  -1   2   6  168.88    7.70
  -1   2   6  172.68    8.50
   0  -2  -6  809.92   32.20
   0  -2  -6  852.01   31.30
   0  -2  -6  805.82   31.60
   0   2   6  845.62   29.50
   0   2   6  840.92   27.00
  -1  -2  -6   11.20    3.10
  -1  -2  -6   16.30    5.20
  -1  -2  -6   14.00    4.70
   1   2   6   13.00    4.40
  -2  -2  -6   72.69    5.40
  -2  -2  -6   73.99    4.40
  -2  -2  -6   67.59    7.80
  -2  -2  -6   67.19    8.60
   2   2   6   77.39    8.80
  -3  -2  -6   44.10    7.10
  -3  -2  -6   57.49    7.90
  -3  -2  -6   53.09    6.30
   3   2   6   47.80    8.30
  -4  -2  -6 1063.49   38.00
  -4  -2  -6 1058.99   40.40
  -4  -2  -6 1049.30   39.80
   4   2   6 1061.09   42.00
  -5  -2  -6 1785.32   62.59
  -5  -2  -6 1720.93   63.19
  -5  -2  -6 1721.33   60.79
   5   2   6 1798.52   64.69
  -6  -2  -6  137.89   12.50
  -6  -2  -6  144.99   12.70
  -6  -2  -6  145.59   13.70
   6   2   6  160.28   15.30
   6   2   6  144.69    7.80
  -7  -2  -6  309.77   20.00
  -7  -2  -6  333.77   20.70
  -7  -2  -6  362.36   22.20
   7   2   6  352.46   15.40
   7   2   6  363.56   23.20
  -8  -2  -6  155.98   18.90
  -8  -2  -6  135.59   14.70
  -8  -2  -6  149.59   15.10
   8   2   6  147.29   11.60
   8   2   6  137.79   15.20
  -9  -2  -6  119.19   15.20
  -9  -2  -6   87.69   13.70
  -9  -2  -6  103.49   14.80
   9   2   6  117.99   12.00
   9   2   6   83.99   14.80
 -10  -2  -6  -11.60   13.20
 -10  -2  -6  -17.50   10.50
 -10  -2  -6   17.00    9.70
  10   2   6   -4.80    7.30
   7  -3  -6   51.39   13.90
  -7   3   6   72.19   14.40
  -7   3   6   69.49   14.80
   6  -3  -6   28.50   10.60
  -6   3   6   36.40    9.70
  -6   3   6   48.10   11.70
  -6   3   6   43.60   11.30
   5  -3  -6   82.19   14.30
  -5   3   6   64.49   12.00
  -5   3   6   79.29   12.10
  -5   3   6   55.69    9.30
   4  -3  -6   -7.70    7.70
  -4   3   6   -6.30    6.30
  -4   3   6   -2.70    5.70
   3  -3  -6  840.22   37.60
   3  -3  -6  849.61   35.30
  -3   3   6  895.21   33.30
  -3   3   6  860.91   36.80
   2  -3  -6 2445.26   84.19
  -2   3   6 2414.76   84.99
  -2   3   6 2550.74   80.29
   1  -3  -6   -3.80    6.80
   1  -3  -6   -2.10    4.30
  -1   3   6    2.80    1.50
  -1   3   6    2.30    2.30
   0  -3  -6  519.85   23.80
   0  -3  -6  552.04   23.40
   0   3   6  562.84   20.20
  -1  -3  -6   -3.60    4.30
  -1  -3  -6   -2.50    3.50
  -1  -3  -6   -3.70    3.20
   1   3   6    6.00    3.80
  -2  -3  -6  108.99    5.10
  -2  -3  -6  100.49    9.60
  -2  -3  -6  106.99    6.90
  -2  -3  -6   96.89    8.80
   2   3   6  116.59    9.90
  -3  -3  -6  135.79   11.30
  -3  -3  -6  146.89    8.10
  -3  -3  -6  141.09   10.30
   3   3   6  154.18   12.50
  -4  -3  -6  452.85   20.50
  -4  -3  -6  433.06   18.50
  -4  -3  -6  440.86   21.50
   4   3   6  424.96   22.40
  -5  -3  -6 1723.93   62.59
  -5  -3  -6 1715.33   61.19
  -5  -3  -6 1687.13   59.59
   5   3   6 1788.12   63.99
  -6  -3  -6  225.68   15.50
  -6  -3  -6  241.88   16.30
  -6  -3  -6  239.38   16.90
   6   3   6  231.98   18.00
  -7  -3  -6  158.28   16.20
  -7  -3  -6  153.08   13.80
  -7  -3  -6  187.68   15.60
   7   3   6  180.78   17.60
   7   3   6  180.38    9.80
  -8  -3  -6  130.99   15.20
  -8  -3  -6  104.59   14.80
  -8  -3  -6  147.79   16.30
   8   3   6  127.29   10.30
   8   3   6  115.59   16.80
  -9  -3  -6   20.30    7.90
  -9  -3  -6    9.00    8.90
  -9  -3  -6    0.90   10.40
   9   3   6   -5.40    5.90
   9   3   6    6.70    8.00
 -10  -3  -6   74.39   14.90
 -10  -3  -6   59.19   10.80
 -10  -3  -6   63.99   14.20
  10   3   6   46.50    9.30
  10   3   6   55.99   13.60
   6  -4  -6   15.30   10.70
  -6   4   6   16.80   10.70
  -6   4   6   32.90   11.20
  -6   4   6   29.00   10.10
   5  -4  -6  170.78   20.90
  -5   4   6  221.28   21.00
  -5   4   6  241.38   18.70
   4  -4  -6  445.76   27.40
  -4   4   6  465.85   27.30
  -4   4   6  493.75   23.50
   3  -4  -6  475.25   23.30
   3  -4  -6  469.85   26.90
  -3   4   6  519.65   21.90
  -3   4   6  467.05   24.90
   2  -4  -6 1072.29   45.20
   2  -4  -6 1117.89   43.70
  -2   4   6 1148.79   44.60
  -2   4   6 1167.18   39.20
   1  -4  -6   23.80    5.90
   1  -4  -6   24.50    6.70
  -1   4   6   25.20    3.10
  -1   4   6   28.20    4.50
  -1   4   6   20.00    6.20
   0  -4  -6 1202.08   43.70
   0  -4  -6 1122.09   45.70
   0   4   6 1187.28   39.20
  -1  -4  -6  560.64   23.00
  -1  -4  -6  544.75   23.20
  -1  -4  -6  539.05   24.50
   1   4   6  551.64   21.60
  -2  -4  -6  431.16   17.50
  -2  -4  -6  403.06   20.40
  -2  -4  -6  429.96   19.30
   2   4   6  434.46   19.70
  -3  -4  -6 1056.79   35.10
  -3  -4  -6 1030.80   41.20
  -3  -4  -6 1055.79   38.90
  -3  -4  -6 1023.70   34.90
   3   4   6 1073.39   40.10
  -4  -4  -6    7.30    5.30
  -4  -4  -6   18.40    5.40
  -4  -4  -6    4.40    3.70
  -4  -4  -6    9.30    2.40
   4   4   6   14.40    6.20
  -5  -4  -6 1162.68   35.90
  -5  -4  -6 1016.30   40.90
  -5  -4  -6 1067.69   39.70
  -5  -4  -6 1051.99   43.50
   5   4   6 1124.09   44.80
  -6  -4  -6   16.40    5.50
  -6  -4  -6   19.00    7.30
  -6  -4  -6   16.10    4.40
  -6  -4  -6   14.80    5.90
   6   4   6   21.60    7.70
  -7  -4  -6 1203.58   47.60
  -7  -4  -6 1268.67   50.29
  -7  -4  -6 1176.78   47.60
   7   4   6 1216.48   50.49
  -8  -4  -6  260.97   17.90
  -8  -4  -6  273.47   20.20
  -8  -4  -6  238.98   20.90
   8   4   6  241.98   20.70
   8   4   6  249.88   13.60
  -9  -4  -6   -8.90    7.50
  -9  -4  -6  -11.50    9.70
  -9  -4  -6    3.50    9.10
   9   4   6   -6.20    9.70
   9   4   6    5.80    5.50
 -10  -4  -6  237.28   21.70
 -10  -4  -6  184.18   18.10
 -10  -4  -6  190.98   22.30
  10   4   6  231.98   16.40
  10   4   6  209.48   22.40
   6  -5  -6  249.48   23.60
  -6   5   6  253.97   23.10
  -6   5   6  285.17   23.80
  -6   5   6  221.98   21.70
   5  -5  -6  128.49   20.00
  -5   5   6  116.89   18.80
  -5   5   6  106.19   16.10
   4  -5  -6  445.66   27.70
  -4   5   6  464.85   26.80
  -4   5   6  475.05   23.70
   3  -5  -6    8.20    6.10
   3  -5  -6    4.00    7.40
  -3   5   6    0.70    6.70
  -3   5   6   -0.60    5.80
   2  -5  -6   50.89    9.10
   2  -5  -6   59.29    9.60
  -2   5   6   70.39    7.70
  -2   5   6   57.39    9.40
   1  -5  -6   43.80    7.90
   1  -5  -6   46.90    8.40
  -1   5   6   56.29    5.60
  -1   5   6   56.69    4.80
  -1   5   6   56.19    9.70
   0  -5  -6 1411.96   52.49
   0  -5  -6 1423.06   52.79
   0   5   6 1487.65   48.20
  -1  -5  -6 1585.14   61.89
  -1  -5  -6 1570.74   55.99
  -1  -5  -6 1606.04   55.49
   1   5   6 1618.04   54.09
  -2  -5  -6   -0.50    3.80
  -2  -5  -6    2.20    5.60
  -2  -5  -6    4.10    1.50
   2   5   6   -0.80    4.40
  -3  -5  -6 1078.79   39.10
  -3  -5  -6 1041.90   41.20
  -3  -5  -6 1045.50   34.80
  -3  -5  -6 1036.80   36.70
   3   5   6 1017.90   39.80
  -4  -5  -6  144.39   10.30
  -4  -5  -6  162.28   13.70
  -4  -5  -6  145.99    8.90
  -4  -5  -6  118.79    9.00
   4   5   6  139.89   12.10
  -5  -5  -6   31.10    6.20
  -5  -5  -6   64.29    7.60
  -5  -5  -6   43.50    8.10
  -5  -5  -6   45.90    6.90
   5   5   6   41.00    8.20
  -6  -5  -6   39.80    8.80
  -6  -5  -6   45.10    6.20
  -6  -5  -6   44.20    7.40
  -6  -5  -6   51.59    8.40
   6   5   6   42.30    8.30
  -7  -5  -6  450.85   20.00
  -7  -5  -6  397.26   22.90
  -7  -5  -6  414.06   24.90
  -7  -5  -6  427.76   22.70
   7   5   6  395.06   25.40
  -8  -5  -6 1224.18   48.90
  -8  -5  -6 1206.08   51.59
  -8  -5  -6 1170.38   48.20
   8   5   6 1212.98   52.09
  -9  -5  -6  107.69   16.30
  -9  -5  -6   68.19   12.70
  -9  -5  -6   73.99   11.60
   9   5   6   71.09   12.50
 -10  -5  -6  457.65   31.60
 -10  -5  -6  399.36   26.40
 -10  -5  -6  405.56   28.70
  10   5   6  424.06   21.90
  10   5   6  460.15   28.30
   5  -6  -6   26.80   11.50
  -5   6   6   31.60   11.60
  -5   6   6   34.20   10.60
  -4   6   6   80.49   12.70
  -4   6   6   66.49   11.90
   3  -6  -6    8.70    6.50
   3  -6  -6    7.80    8.60
  -3   6   6    0.20    5.70
  -3   6   6    1.30    7.80
   2  -6  -6    7.60    7.30
   2  -6  -6   -7.70    5.20
  -2   6   6   -0.70    7.00
  -2   6   6    1.60    4.30
   1  -6  -6   14.30    7.50
   1  -6  -6    8.40    5.50
  -1   6   6   12.60    3.50
  -1   6   6    8.80    6.70
  -1   6   6    8.20    3.30
   0  -6  -6  772.92   32.60
   0   6   6  788.82   28.60
   0   6   6  747.73   32.00
  -1  -6  -6 2189.28   76.09
  -1  -6  -6 2268.47   67.79
  -1  -6  -6 2066.09   74.89
   1   6   6 2176.38   72.59
  -2  -6  -6  127.39   12.20
  -2  -6  -6  116.59    6.50
  -2  -6  -6  128.39   10.50
  -2  -6  -6  126.39   11.10
   2   6   6  133.69   10.00
  -3  -6  -6  747.33   29.60
  -3  -6  -6  732.13   26.20
  -3  -6  -6  740.63   29.50
  -3  -6  -6  751.02   32.70
  -4  -6  -6  266.17   14.90
  -4  -6  -6  302.47   15.10
  -4  -6  -6  263.97   13.50
  -4  -6  -6  255.57   17.40
   4   6   6  267.47   17.30
  -5  -6  -6   25.30    5.50
  -5  -6  -6   23.80    6.40
  -5  -6  -6   16.30    6.80
  -5  -6  -6   24.00    5.90
   5   6   6    7.60    5.90
  -6  -6  -6  101.89   10.80
  -6  -6  -6   70.29   10.20
  -6  -6  -6   89.19   12.30
  -6  -6  -6   85.79   12.70
   6   6   6   83.79   12.60
  -7  -6  -6   38.10    7.20
  -7  -6  -6   34.10    8.70
  -7  -6  -6   43.30   10.10
  -7  -6  -6   51.49    8.00
   7   6   6   40.60    9.80
  -8  -6  -6  733.03   35.40
  -8  -6  -6  769.22   32.40
  -8  -6  -6  690.23   32.80
  -8  -6  -6  710.83   36.90
   8   6   6  733.23   36.90
  -9  -6  -6  364.86   26.30
  -9  -6  -6  404.36   26.10
  -9  -6  -6  356.26   21.40
   9   6   6  390.86   26.70
 -10  -6  -6   68.79   13.90
 -10  -6  -6   51.69   14.60
  10   6   6   72.39   13.10
   5  -7  -6  -13.50   11.30
  -5   7   6  -20.80   11.10
   4  -7  -6  284.67   24.80
  -4   7   6  303.47   24.60
  -4   7   6  328.47   21.90
   3  -7  -6  133.09   13.90
   3  -7  -6  123.99   18.00
  -3   7   6  154.08   15.20
  -3   7   6  148.19   17.70
   2  -7  -6   30.90   10.40
   2  -7  -6   39.60    7.00
  -2   7   6   39.60    6.50
  -2   7   6   45.30    6.70
  -2   7   6   45.70    9.90
   1  -7  -6  403.06   24.30
   1  -7  -6  400.16   20.90
  -1   7   6  393.46   22.60
  -1   7   6  412.26   17.30
  -1   7   6  437.56   18.00
   0  -7  -6   69.19    9.60
   0  -7  -6   64.29   10.70
   0   7   6   69.29    7.00
   0   7   6   61.79   10.40
   0   7   6   72.09    8.10
  -1  -7  -6  715.03   23.60
  -1  -7  -6  623.84   31.50
  -1  -7  -6  672.63   30.00
   1   7   6  658.23   27.20
  -2  -7  -6   50.39    7.10
  -2  -7  -6   36.20    7.90
  -2  -7  -6   51.79    5.70
  -2  -7  -6   37.90    8.10
   2   7   6   42.80    7.40
  -3  -7  -6  505.95   22.00
  -3  -7  -6  507.55   19.70
  -3  -7  -6  506.45   25.50
  -3  -7  -6  519.45   24.20
   3   7   6  483.95   24.00
  -4  -7  -6  357.76   16.60
  -4  -7  -6  377.26   18.40
  -4  -7  -6  353.06   21.20
  -4  -7  -6  343.57   19.50
   4   7   6  364.26   20.20
  -5  -7  -6   -8.00    4.90
  -5  -7  -6   -5.50    4.80
  -5  -7  -6    0.40    6.60
  -5  -7  -6   -0.70    5.80
   5   7   6    6.90    6.10
  -6  -7  -6  818.62   34.00
  -6  -7  -6  830.42   39.00
  -6  -7  -6  814.02   34.40
  -6  -7  -6  920.41   35.10
   6   7   6  807.72   38.10
  -7  -7  -6  119.59   14.70
  -7  -7  -6  113.89   12.00
  -7  -7  -6   95.89   15.10
  -7  -7  -6  150.78   16.10
   7   7   6   92.69   14.40
  -8  -7  -6  171.78   19.80
  -8  -7  -6  150.68   17.70
  -8  -7  -6  152.38   13.50
  -8  -7  -6  186.18   17.30
   8   7   6  175.58   18.30
  -9  -7  -6   40.80   11.60
  -9  -7  -6   48.30   12.00
  -9  -7  -6   67.19   11.70
  -9  -7  -6   53.39    9.40
   9   7   6   34.30   11.10
   4  -8  -6  418.16   30.30
  -4   8   6  428.06   27.30
  -4   8   6  442.26   25.80
   3  -8  -6  400.46   22.00
   3  -8  -6  363.86   29.90
  -3   8   6  415.56   26.20
  -3   8   6  420.76   22.00
   2  -8  -6   64.99    9.60
   2  -8  -6   47.60   12.60
  -2   8   6   68.59   11.60
  -2   8   6   48.60    6.20
  -2   8   6   54.59    8.50
   1  -8  -6  749.92   33.50
   1  -8  -6  755.62   37.70
  -1   8   6  799.92   30.10
  -1   8   6  764.72   33.80
  -1   8   6  783.72   29.70
   0  -8  -6  231.58   16.80
   0  -8  -6  272.17   20.80
   0   8   6  256.67   14.20
   0   8   6  226.98   17.50
   0   8   6  261.77   13.60
  -1  -8  -6   13.60    6.10
  -1  -8  -6   15.80    8.20
   1   8   6   15.20    6.50
  -2  -8  -6   10.90    8.50
  -2  -8  -6   24.50    7.70
  -2  -8  -6   15.90    3.90
   2   8   6   10.60    5.90
  -3  -8  -6  665.43   27.30
  -3  -8  -6  671.83   25.10
  -3  -8  -6  627.34   30.40
   3   8   6  648.84   29.30
  -4  -8  -6 1593.64   53.79
  -4  -8  -6 1647.24   58.29
  -4  -8  -6 1543.55   59.79
  -4  -8  -6 1428.36   62.09
   4   8   6 1549.14   58.69
  -5  -8  -6   16.50    6.50
  -5  -8  -6   15.10    5.90
  -5  -8  -6   10.90    7.60
  -5  -8  -6   22.20    7.80
   5   8   6   21.20    7.00
  -6  -8  -6  861.11   35.20
  -6  -8  -6  949.40   38.20
  -6  -8  -6  907.11   37.40
  -6  -8  -6  857.61   40.90
   6   8   6  866.31   40.30
  -7  -8  -6  281.57   22.20
  -7  -8  -6  288.57   26.90
  -7  -8  -6  302.77   21.80
  -7  -8  -6  296.27   18.00
   7   8   6  313.57   22.60
  -8  -8  -6  -16.80    8.50
  -8  -8  -6    0.60    9.70
  -8  -8  -6    4.70    9.40
  -8  -8  -6   -7.70    7.10
   8   8   6    7.00    8.80
  -9  -8  -6   31.50   13.30
  -9  -8  -6   50.39    9.70
  -9  -8  -6   46.20   11.10
  -9  -8  -6   34.90   12.10
   9   8   6   60.29   12.10
   3  -9  -6  455.15   23.60
   3  -9  -6  368.36   29.40
  -3   9   6  411.86   27.50
  -3   9   6  433.76   25.50
   2  -9  -6    5.80    7.70
   2  -9  -6   -4.80   11.30
  -2   9   6    1.40    8.10
  -2   9   6  -17.70    9.30
  -2   9   6    4.80    6.30
   1  -9  -6  390.46   29.00
   1  -9  -6  383.66   22.80
  -1   9   6  463.95   23.50
  -1   9   6  423.66   20.30
  -1   9   6  467.35   24.80
   0  -9  -6   83.09   14.20
   0  -9  -6  114.49   14.10
   0   9   6  140.89   12.10
   0   9   6  129.29   13.70
  -1  -9  -6    2.50    7.30
  -1  -9  -6   14.60    8.30
   1   9   6   18.10    8.60
   1   9   6   13.30    6.40
  -2  -9  -6   60.09    9.90
  -2  -9  -6   46.40   10.40
  -2  -9  -6   42.80    6.10
   2   9   6   63.79   10.40
  -3  -9  -6  163.08   12.70
  -3  -9  -6  138.89   16.50
  -3  -9  -6  157.08   15.90
   3   9   6  158.18   13.40
  -4  -9  -6 1029.20   43.50
  -4  -9  -6 1041.90   44.10
  -4  -9  -6  912.71   44.80
   4   9   6 1016.10   43.00
  -5  -9  -6   86.39   12.70
  -5  -9  -6   99.29   13.70
  -5  -9  -6   79.89    9.50
  -5  -9  -6  101.79   17.70
   5   9   6   80.79   12.60
  -6  -9  -6  259.67   21.00
  -6  -9  -6  229.98   18.90
  -6  -9  -6  238.78   16.00
  -6  -9  -6  215.48   21.00
   6   9   6  227.58   19.60
  -7  -9  -6  332.97   23.20
  -7  -9  -6  283.27   17.50
  -7  -9  -6  255.87   23.90
  -7  -9  -6  313.07   22.80
   7   9   6  270.77   22.60
  -8  -9  -6   -4.80   10.20
  -8  -9  -6   -2.50    7.80
  -8  -9  -6    1.20    9.30
  -8  -9  -6   -1.50   12.20
   8   9   6  -10.30    9.70
   1 -10  -6  274.77   19.80
   1 -10  -6  292.57   25.50
  -1  10   6  300.17   21.50
  -1  10   6  302.87   20.00
   0 -10  -6  173.38   23.40
   0 -10  -6  257.57   18.30
   0  10   6  231.08   15.30
   0  10   6  251.97   18.40
  -1 -10  -6   82.39   13.50
  -1 -10  -6   90.39   14.50
   1  10   6  123.99   12.50
   1  10   6  107.79   15.50
  -2 -10  -6  343.67   25.90
  -2 -10  -6  355.06   22.40
   2  10   6  361.56   21.70
   2  10   6  345.47   20.10
  -3 -10  -6    9.60    6.00
  -3 -10  -6   12.00    9.70
  -3 -10  -6   12.50    8.00
   3  10   6    1.90    6.40
  -4 -10  -6  109.49   12.70
  -4 -10  -6   70.39   11.60
  -4 -10  -6  100.09   17.10
   4  10   6  114.29   15.10
  -5 -10  -6  256.07   17.80
  -5 -10  -6  267.87   19.00
  -5 -10  -6  287.57   20.60
  -5 -10  -6  307.37   23.20
   5  10   6  267.57   21.10
  -6 -10  -6   80.39   12.40
  -6 -10  -6  113.69   15.50
  -6 -10  -6   58.39   11.50
  -6 -10  -6  104.79   18.30
   6  10   6   74.79   11.90
  -7 -10  -6  473.85   28.30
  -7 -10  -6  497.65   29.20
  -7 -10  -6  406.06   27.80
   7  10   6  465.25   28.60
  -1 -11  -6   -1.10    8.70
  -1 -11  -6   17.80    7.50
  -1 -11  -6   16.40   11.20
   1  11   6   30.50    8.70
   1  11   6   18.90   10.00
  -2 -11  -6  485.65   26.00
  -2 -11  -6  509.05   33.10
  -2 -11  -6  507.45   23.90
   2  11   6  458.55   25.40
   2  11   6  502.45   26.40
  -3 -11  -6  495.95   26.70
  -3 -11  -6  470.75   31.10
  -3 -11  -6  529.55   25.20
   3  11   6  468.15   26.20
  -4 -11  -6   -2.70   10.90
  -4 -11  -6    3.70    7.90
  -4 -11  -6   21.90    9.50
   4  11   6    0.60    8.00
   4  11   6    8.40    7.60
  -5 -11  -6  135.09   18.00
  -5 -11  -6  154.78   22.10
  -5 -11  -6  149.29   17.80
   5  11   6  133.29   16.10
  -6 -11  -6   76.19   13.30
  -6 -11  -6   71.59   13.50
   6  11   6  110.09   16.10
   3   9  -7   12.80   10.00
  -3  -9   7   -0.80   12.70
   2   9  -7  837.92   40.70
  -2  -9   7  831.92   36.10
  -2  -9   7  766.22   43.10
   1   9  -7  314.37   24.10
  -1  -9   7  358.06   18.90
  -1  -9   7  287.67   26.20
   0   9  -7   29.00   10.30
   0   9  -7   16.40   13.90
   0  -9   7   32.60   11.20
  -1   9  -7   59.59   12.40
  -1   9  -7   76.09   23.10
   1  -9   7   86.49   15.00
  -2   9  -7   18.50   10.30
   2  -9   7   -3.50   12.50
   4   8  -7  179.18   17.90
  -4  -8   7  142.29   21.40
  -4  -8   7  122.79   19.40
  -4  -8   7  152.98   18.30
   3   8  -7   46.00   10.10
  -3  -8   7   33.00   10.10
  -3  -8   7   28.80   10.90
  -3  -8   7   37.30   11.80
   2   8  -7   18.00    8.40
  -2  -8   7   -2.80    9.00
  -2  -8   7   27.30    8.90
  -2  -8   7   14.90   11.30
   1   8  -7  134.09   16.60
   1   8  -7  123.09   20.30
  -1  -8   7  178.68   10.80
  -1  -8   7  139.29   15.80
  -1  -8   7  160.98   19.40
   0   8  -7   28.90    8.20
   0   8  -7   40.10   11.50
   0  -8   7   30.50   10.70
   0  -8   7   42.60    7.20
  -1   8  -7  701.33   37.20
  -1   8  -7  802.42   28.30
  -1   8  -7  702.43   38.40
   1  -8   7  728.13   39.40
  -2   8  -7  -10.10    8.40
  -2   8  -7    8.10   10.60
  -2   8  -7   -0.80    6.80
   2  -8   7   25.80   10.20
  -3   8  -7  477.95   34.40
   3  -8   7  489.05   29.60
  -4   8  -7  233.98   20.20
   4  -8   7  274.77   25.60
   5   7  -7   43.60    9.60
  -5  -7   7   61.39   11.20
  -5  -7   7   42.50   13.20
  -5  -7   7   26.90    9.70
   4   7  -7  482.15   26.50
  -4  -7   7  425.56   27.90
  -4  -7   7  484.05   26.70
   3   7  -7  155.58   15.60
  -3  -7   7  116.09   14.80
  -3  -7   7  130.89   21.00
  -3  -7   7  159.88   12.80
   2   7  -7  -11.00    6.80
  -2  -7   7    6.60    5.80
  -2  -7   7   -6.40    8.50
   1   7  -7   47.50   12.00
   1   7  -7   51.89   10.40
  -1  -7   7   59.59   11.30
  -1  -7   7   90.29   12.60
   0   7  -7  -10.80    6.50
   0   7  -7    0.10    8.50
   0  -7   7   -5.90    6.60
   0  -7   7   -1.60    8.10
  -1   7  -7 1060.49   47.40
  -1   7  -7 1074.79   49.10
  -1   7  -7 1163.98   39.70
   1  -7   7 1050.89   48.30
   1  -7   7 1141.69   38.10
  -2   7  -7  703.93   34.90
  -2   7  -7  700.53   27.90
  -2   7  -7  653.43   36.00
   2  -7   7  642.94   34.50
  -3   7  -7  100.59   14.30
  -3   7  -7   79.79   13.80
   3  -7   7  122.99   15.80
  -4   7  -7  206.78   16.40
  -4   7  -7  255.87   22.80
   4  -7   7  235.28   20.00
  -5   7  -7    7.90   11.50
   5  -7   7   -5.40   11.20
   5  -7   7  -13.00   11.50
   6   6  -7  726.33   34.50
   6   6  -7  723.43   38.90
  -6  -6   7  791.02   38.30
  -6  -6   7  693.73   38.50
   5   6  -7  179.98   16.00
   5   6  -7  174.98   18.40
  -5  -6   7  162.48   19.00
  -5  -6   7  200.38   16.20
  -5  -6   7  191.48   17.00
   4   6  -7  110.09   13.00
  -4  -6   7   68.79   11.80
  -4  -6   7  103.19   15.30
  -4  -6   7   81.39   13.00
   3   6  -7  204.88   18.00
  -3  -6   7  206.38   17.20
  -3  -6   7  222.78   14.20
  -3  -6   7  215.88   17.00
   2   6  -7  178.38   15.60
  -2  -6   7  175.78   12.70
  -2  -6   7  185.78   16.50
  -2  -6   7  170.58   17.90
   1   6  -7  376.46   22.90
   1   6  -7  379.16   25.40
  -1  -6   7  414.26   18.80
  -1  -6   7  421.16   21.60
  -1  -6   7  375.96   25.20
   0   6  -7   93.39   12.80
   0   6  -7   87.69    9.20
   0   6  -7   63.49   11.50
   0  -6   7   76.39   11.00
   0  -6   7   74.49   13.00
  -1   6  -7  598.44   31.70
  -1   6  -7  648.84   25.30
  -1   6  -7  574.44   30.10
   1  -6   7  587.74   31.00
   1  -6   7  595.94   24.00
  -2   6  -7  667.53   34.60
  -2   6  -7  734.93   28.90
  -2   6  -7  720.13   34.70
   2  -6   7  699.73   34.90
   2  -6   7  720.83   24.60
  -3   6  -7   10.30    7.40
  -3   6  -7   12.00    9.70
   3  -6   7    4.50    7.40
  -4   6  -7  191.58   21.00
  -4   6  -7  222.48   15.70
   4  -6   7  220.48   21.60
   4  -6   7  250.57   21.10
  -5   6  -7   12.30    7.90
  -5   6  -7   -1.00   10.30
   5  -6   7    4.60   10.30
   5  -6   7    3.00   10.00
  -6   6  -7  104.09   15.10
  -6   6  -7   78.89   14.30
   6  -6   7   70.29   12.80
   6  -6   7   88.29   15.40
   6   5  -7   72.09   11.40
   6   5  -7   58.69   11.60
  -6  -5   7   85.99   14.10
  -6  -5   7   64.59   13.60
  -6  -5   7  103.89   15.20
   5   5  -7   36.40    8.60
   5   5  -7   32.60    9.30
  -5  -5   7   29.00   11.50
  -5  -5   7   51.19    8.50
  -5  -5   7   46.60    9.70
   4   5  -7    1.60    5.70
   4   5  -7    5.50    7.90
  -4  -5   7    5.70    6.90
  -4  -5   7    1.10    7.20
  -4  -5   7   12.70    9.20
   3   5  -7  310.07   21.60
   3   5  -7  320.37   19.50
  -3  -5   7  301.07   19.30
  -3  -5   7  288.87   19.80
   2   5  -7   -3.60    6.20
  -2  -5   7   -3.40    5.20
  -2  -5   7   -1.20    5.50
  -2  -5   7   -7.90    7.60
   1   5  -7  849.22   38.80
   1   5  -7  874.71   37.00
  -1  -5   7  883.21   35.80
  -1  -5   7  861.21   40.20
   0   5  -7  196.08   15.10
   0   5  -7  191.08   16.90
   0   5  -7  193.78   12.30
   0  -5   7  160.98   16.40
   0  -5   7  206.68   14.50
  -1   5  -7  314.57   19.70
  -1   5  -7  325.57   16.00
  -1   5  -7  300.97   20.90
   1  -5   7  322.67   15.60
   1  -5   7  300.07   19.90
  -2   5  -7   83.29    9.90
  -2   5  -7   63.79   10.60
  -2   5  -7   87.49   11.90
   2  -5   7   74.69    8.30
   2  -5   7   88.49   12.80
  -3   5  -7    6.30    8.00
  -3   5  -7   15.80    7.20
   3  -5   7    8.40    6.60
  -4   5  -7   33.40    9.90
  -4   5  -7   33.30    7.20
   4  -5   7   38.20    7.40
   4  -5   7   32.90   10.00
  -5   5  -7  284.47   18.30
  -5   5  -7  342.17   24.40
   5  -5   7  294.47   23.40
   5  -5   7  298.07   21.00
  -6   5  -7  236.88   23.10
  -6   5  -7  229.58   18.20
   6  -5   7  185.48   18.50
   6  -5   7  265.47   21.10
  -7   5  -7  223.18   24.20
  -7   5  -7  221.18   19.70
   7  -5   7  207.98   22.60
   7  -5   7  223.98   21.20
   7   4  -7   59.39   14.00
  -7  -4   7   62.69   14.50
  -7  -4   7   58.39   12.00
  -7  -4   7   27.50   12.00
   6   4  -7   -3.80    8.10
   6   4  -7   -0.10    6.70
  -6  -4   7   -6.00    7.80
  -6  -4   7  -12.20   10.40
  -6  -4   7   -0.70    7.80
   5   4  -7   22.80    8.70
   5   4  -7   38.10    7.60
  -5  -4   7   41.80    9.40
  -5  -4   7   29.70   10.40
  -5  -4   7   32.00    9.00
   4   4  -7   68.49   11.20
   4   4  -7   62.09   10.80
  -4  -4   7   59.29    9.90
  -4  -4   7   55.79   12.40
  -4  -4   7   81.59   11.10
   3   4  -7  878.01   36.80
   3   4  -7  924.51   39.60
  -3  -4   7  908.51   36.40
  -3  -4   7  929.61   37.80
  -3  -4   7  925.01   39.90
   2   4  -7  303.57   18.10
   2   4  -7  311.77   18.80
  -2  -4   7  317.27   19.60
  -2  -4   7  290.07   17.50
  -2  -4   7  309.57   16.70
   1   4  -7  342.57   19.30
  -1  -4   7  326.87   18.20
   0   4  -7  580.94   27.20
   0   4  -7  584.24   24.00
   0   4  -7  586.04   28.30
   0  -4   7  573.04   29.30
  -1   4  -7    2.20    4.40
  -1   4  -7    4.60    6.10
  -1   4  -7    1.60    5.10
   1  -4   7   -0.20    6.30
  -2   4  -7  120.89   10.80
  -2   4  -7   98.69   13.50
  -3   4  -7   10.30    7.70
  -3   4  -7   23.30   12.40
  -3   4  -7   36.60    5.10
  -4   4  -7  495.35   28.10
  -4   4  -7  558.74   20.00
  -4   4  -7  512.45   25.40
   4  -4   7  514.45   29.20
   4  -4   7  537.15   26.20
  -5   4  -7 1152.88   39.60
  -5   4  -7 1048.00   46.60
  -5   4  -7 1031.60   43.20
   5  -4   7 1042.10   47.80
   5  -4   7 1157.88   45.40
  -6   4  -7    4.90    9.70
  -6   4  -7   -3.20    4.90
  -6   4  -7   10.50    7.70
   6  -4   7    7.20    9.50
   6  -4   7   14.10    8.00
  -7   4  -7  375.36   22.60
  -7   4  -7  378.06   27.30
   7  -4   7  370.56   23.60
   7  -4   7  349.17   24.60
  -8   4  -7    8.40   14.50
  -8   4  -7   -3.10    9.10
   8  -4   7   13.40   10.40
   8  -4   7   -7.70   11.80
   7   3  -7   57.79   12.60
  -7  -3   7   76.69   14.70
  -7  -3   7   63.89   12.00
  -7  -3   7   76.89   13.50
   6   3  -7    2.30    6.40
   6   3  -7    6.00    8.40
  -6  -3   7    0.80    7.80
  -6  -3   7    2.70   10.70
  -6  -3   7   -0.80    8.40
   5   3  -7  236.38   19.30
  -5  -3   7  231.88   20.60
  -5  -3   7  264.27   19.00
  -5  -3   7  242.18   18.60
   4   3  -7   15.70    6.70
   4   3  -7   26.10    8.10
  -4  -3   7   17.40    9.30
  -4  -3   7   23.10    6.80
  -4  -3   7   23.10    6.00
   3   3  -7 1907.51   68.89
   3   3  -7 1864.01   65.29
  -3  -3   7 1875.21   66.69
  -3  -3   7 1890.21   66.59
  -3  -3   7 1874.31   69.79
   2   3  -7  840.42   34.90
   2   3  -7  831.02   32.90
  -2  -3   7  821.92   35.70
  -2  -3   7  764.22   35.20
  -2  -3   7  822.02   33.40
   1   3  -7  248.28   15.60
   1   3  -7  279.47   16.70
   0   3  -7  213.98   16.10
   0   3  -7  212.48   12.20
  -1   3  -7   40.60    6.00
  -1   3  -7   31.10    6.60
  -1   3  -7   34.50    6.30
  -1   3  -7   30.20    6.50
   1  -3   7   26.70    6.40
  -2   3  -7  404.66   17.30
  -2   3  -7  403.06   21.60
  -2   3  -7  402.86   19.40
   2  -3   7  381.16   20.10
  -3   3  -7  382.16   16.50
  -3   3  -7  373.06   22.30
   3  -3   7  364.36   22.10
   3  -3   7  361.76   19.10
  -4   3  -7 1912.11   59.89
  -4   3  -7 1750.32   66.49
  -4   3  -7 1734.53   63.79
   4  -3   7 1882.71   64.29
   4  -3   7 1711.73   67.79
  -5   3  -7 1338.37   54.79
  -5   3  -7 1445.86   47.30
  -5   3  -7 1315.67   51.79
   5  -3   7 1417.16   51.59
   5  -3   7 1333.47   55.99
  -6   3  -7    3.90    5.60
  -6   3  -7   -3.50    6.90
  -6   3  -7   -1.50    7.90
   6  -3   7   -7.80    8.40
   6  -3   7   -3.10    7.10
  -7   3  -7   74.89   12.90
  -7   3  -7   76.49   13.50
  -7   3  -7  101.09   12.80
   7  -3   7   74.49   10.70
   7  -3   7   51.99   12.30
  -8   3  -7   95.29   16.10
  -8   3  -7  132.39   14.60
  -8   3  -7   97.79   15.20
   8  -3   7  145.49   16.40
   8  -3   7  125.29   19.00
   7   2  -7  212.48   21.40
   7   2  -7  244.88   17.20
  -7  -2   7  166.48   22.10
  -7  -2   7  196.68   19.40
  -7  -2   7  195.38   22.70
   6   2  -7   -5.00    5.60
   6   2  -7    1.60    8.10
  -6  -2   7   11.00   10.00
  -6  -2   7   -8.10    8.20
  -6  -2   7  -11.40    9.40
   5   2  -7  538.65   29.30
  -5  -2   7  583.14   32.80
  -5  -2   7  512.65   27.30
  -5  -2   7  525.55   27.70
   4   2  -7  235.58   14.10
   4   2  -7  226.18   17.70
  -4  -2   7  220.88   17.10
  -4  -2   7  235.48   18.90
  -4  -2   7  229.98   16.10
   3   2  -7  291.97   18.10
   3   2  -7  289.47   15.80
  -3  -2   7  304.97   18.50
  -3  -2   7  291.87   16.50
  -3  -2   7  297.67   19.60
   2   2  -7  709.23   30.60
   2   2  -7  720.93   28.40
  -2  -2   7  634.34   31.30
  -2  -2   7  725.73   28.50
   1   2  -7  185.88   13.20
   1   2  -7  185.88   12.10
   1   2  -7  182.28   12.80
   0   2  -7  520.95   22.30
   0   2  -7  489.15   26.30
   0   2  -7  494.65   21.80
   0   2  -7  486.45   22.60
   0   2  -7  528.95   22.10
  -1   2  -7  545.55   23.30
  -1   2  -7  515.55   27.10
  -1   2  -7  547.25   22.50
   1  -2   7  548.25   24.50
  -2   2  -7  568.34   26.20
  -2   2  -7  563.54   22.70
  -2   2  -7  559.14   24.00
   2  -2   7  495.25   29.70
   2  -2   7  573.64   24.40
  -3   2  -7  239.18   15.50
  -3   2  -7  211.98   16.20
  -3   2  -7  223.18   12.50
   3  -2   7  216.18   17.20
   3  -2   7  235.48   13.60
  -4   2  -7  137.59   13.20
  -4   2  -7  135.09   14.20
  -4   2  -7  142.39   10.10
   4  -2   7  149.59   11.40
   4  -2   7  121.39   13.70
  -5   2  -7  555.14   22.40
  -5   2  -7  524.35   25.50
  -5   2  -7  503.05   27.20
   5  -2   7  500.45   28.10
   5  -2   7  552.34   24.20
  -6   2  -7   62.69    9.70
  -6   2  -7   64.59   11.20
  -6   2  -7   98.39   11.40
   6  -2   7   68.89   11.10
   6  -2   7   62.39   11.60
  -7   2  -7  214.38   23.40
  -7   2  -7  172.98   16.40
  -7   2  -7  210.88   15.30
   7  -2   7  192.28   19.20
  -8   2  -7  186.28   24.30
  -8   2  -7  192.38   15.80
  -8   2  -7  191.88   17.50
   8  -2   7  208.48   20.20
   8  -2   7  152.38   20.10
  -9   2  -7   16.90   12.80
  -9   2  -7   21.10    9.80
  -9   2  -7   22.90   10.30
   9  -2   7   11.40   11.60
   9  -2   7   17.30    9.60
   7   1  -7  288.17   24.10
  -7  -1   7  340.67   24.00
  -7  -1   7  280.47   25.60
  -7  -1   7  263.07   24.30
   6   1  -7   36.70    6.20
   6   1  -7   52.89   12.10
  -6  -1   7   34.10    9.80
  -6  -1   7   49.00   12.20
  -6  -1   7   33.60    9.60
   5   1  -7  207.98   12.20
   5   1  -7  168.28   17.30
  -5  -1   7  192.08   16.50
  -5  -1   7  190.08   16.70
  -5  -1   7  193.08   18.50
   4   1  -7  138.29    9.80
   4   1  -7  133.19   14.20
  -4  -1   7  136.29   12.10
  -4  -1   7  122.09   12.50
  -4  -1   7  134.79   15.50
   3   1  -7    9.80    5.40
   3   1  -7    7.10    4.30
  -3  -1   7    5.80    5.80
  -3  -1   7   18.40    5.10
   2   1  -7    3.50    5.90
   2   1  -7    6.70    3.90
   2   1  -7    6.00    4.70
  -2  -1   7    9.00    6.00
  -2  -1   7    8.20    4.00
   1   1  -7   79.99   13.70
   1   1  -7  103.19    9.90
  -1  -1   7   99.79    8.60
   0   1  -7 1349.47   47.30
   0   1  -7 1338.47   46.70
   0   1  -7 1315.57   47.40
   0   1  -7 1285.47   47.10
  -1   1  -7 1489.45   52.79
  -1   1  -7 1494.55   52.79
  -1   1  -7 1536.85   52.79
   1  -1   7 1499.65   54.29
  -2   1  -7  456.55   21.90
  -2   1  -7  476.85   21.40
  -2   1  -7  471.85   20.50
   2  -1   7  467.25   23.10
   2  -1   7  460.45   19.90
  -3   1  -7  930.91   37.60
  -3   1  -7  935.81   36.90
  -3   1  -7  980.70   35.00
   3  -1   7  840.82   41.90
   3  -1   7  973.40   33.90
  -4   1  -7  117.69    9.90
  -4   1  -7  121.59   11.90
  -4   1  -7  108.69   10.90
   4  -1   7  115.69   13.90
   4  -1   7  115.49    9.00
  -5   1  -7   55.09    9.00
  -5   1  -7   44.90    8.80
  -5   1  -7   58.59    9.10
   5  -1   7   46.70    9.30
   5  -1   7   72.99    8.10
  -6   1  -7  269.77   17.90
  -6   1  -7  254.87   16.00
  -6   1  -7  259.67   21.20
   6  -1   7  267.57   20.30
   6  -1   7  311.17   15.90
  -7   1  -7  160.88   15.60
  -7   1  -7  161.48   16.50
  -7   1  -7  151.18   18.20
   7  -1   7  177.48   17.50
   7  -1   7  164.28   14.10
  -8   1  -7 1159.18   49.40
  -8   1  -7 1129.59   51.29
  -8   1  -7 1165.08   45.60
   8  -1   7 1235.58   55.49
   8  -1   7 1150.78   51.49
  -9   1  -7   28.30    9.30
  -9   1  -7   17.20   12.50
  -9   1  -7   39.40    9.90
   9  -1   7   17.20   10.80
   9  -1   7    8.70    8.70
   7   0  -7  562.14   34.60
  -7   0   7  670.33   34.80
  -7   0   7  598.84   37.70
  -7   0   7  654.03   35.90
   6   0  -7  313.07   23.50
  -6   0   7  307.47   22.10
  -6   0   7  289.87   23.60
  -6   0   7  305.07   27.10
   5   0  -7  137.99   17.10
  -5   0   7  141.89   15.40
  -5   0   7  137.59   15.00
  -5   0   7  119.29   18.20
   4   0  -7  303.57   20.20
  -4   0   7  295.17   19.00
  -4   0   7  298.17   17.30
  -4   0   7  296.67   21.80
   3   0  -7   86.19   11.30
  -3   0   7   64.29   10.20
   2   0  -7  168.58   13.50
  -2   0   7  160.58   13.50
  -2   0   7  176.18   10.70
   1   0  -7    5.90    4.40
  -1   0   7    6.50    4.00
  -1   0   7    4.20    2.90
   0   0  -7 1489.75   52.89
   0   0  -7 1500.15   51.59
   0   0  -7 1477.85   53.19
   0   0   7 1531.35   52.49
  -1   0  -7 1753.82   56.59
  -1   0  -7 1635.74   58.09
  -1   0  -7 1618.14   57.79
  -1   0  -7 1650.53   55.59
   1   0   7 1710.53   58.99
  -2   0  -7    1.50    3.80
  -2   0  -7   -0.60    4.10
  -2   0  -7    2.10    4.20
   2   0   7    1.60    4.90
  -3   0  -7 1505.15   52.49
  -3   0  -7 1487.85   52.49
  -3   0  -7 1456.95   53.79
   3   0   7 1465.75   55.19
   3   0   7 1541.75   48.90
  -4   0  -7  209.98   14.10
  -4   0  -7  208.48   12.70
  -4   0  -7  205.08   14.80
   4   0   7  202.68   16.00
   4   0   7  219.38   10.00
  -5   0  -7   30.10    6.90
  -5   0  -7   24.40    6.50
  -5   0  -7   22.20    5.90
   5   0   7   26.90    7.70
   5   0   7   30.90    4.50
  -6   0  -7    3.40    6.80
  -6   0  -7   -7.20    5.70
  -6   0  -7  -11.60    6.20
   6   0   7   -2.50    4.10
  -7   0  -7  126.39   17.80
  -7   0  -7  154.18   14.80
  -7   0  -7  142.89   14.70
   7   0   7  155.88   11.50
   7   0   7  122.39   16.40
  -8   0  -7  917.01   42.10
  -8   0  -7  938.01   39.50
  -8   0  -7  971.20   44.40
   8   0   7 1012.00   37.30
   8   0   7  908.41   44.20
  -9   0  -7   82.09   15.90
  -9   0  -7  100.09   15.70
   9   0   7  104.79   17.90
 -10   0  -7  215.68   22.80
 -10   0  -7  232.28   21.00
  10   0   7  240.78   26.40
  10   0   7  234.28   18.00
   7  -1  -7  304.77   24.90
  -7   1   7  337.07   26.80
  -7   1   7  325.87   25.10
  -7   1   7  289.97   25.50
   6  -1  -7  389.86   27.20
  -6   1   7  458.85   26.40
  -6   1   7  398.66   27.90
  -6   1   7  445.46   27.10
   5  -1  -7   34.90    9.80
  -5   1   7   35.60    9.70
  -5   1   7   25.00    9.90
  -5   1   7   46.80    9.20
   4  -1  -7  759.42   35.90
  -4   1   7  743.53   34.70
  -4   1   7  720.83   31.20
   3  -1  -7   59.89    9.70
   3  -1  -7   44.30    9.30
  -3   1   7   37.00    6.40
  -3   1   7   52.39    3.40
  -3   1   7   43.50    8.30
   2  -1  -7  458.75   22.60
  -2   1   7  464.85   19.30
  -2   1   7  476.05   17.60
  -2   1   7  434.26   23.00
   1  -1  -7  435.86   21.20
   1  -1  -7  431.86   20.80
  -1   1   7  464.65   18.20
  -1   1   7  422.26   17.00
   0  -1  -7  260.27   13.80
   0  -1  -7  253.37   14.60
   0  -1  -7  271.87   15.20
   0   1   7  266.27   13.60
   0   1   7  262.37   11.10
  -1  -1  -7 2460.15   75.59
  -1  -1  -7 2272.07   78.99
  -1  -1  -7 2337.37   78.99
  -1  -1  -7 2341.37   75.69
   1   1   7 2342.97   80.39
  -2  -1  -7    1.40    4.10
  -2  -1  -7    5.10    4.20
  -2  -1  -7    5.30    3.50
   2   1   7   -1.70    5.40
  -3  -1  -7  979.60   34.90
  -3  -1  -7  896.11   36.10
  -3  -1  -7  927.01   37.10
   3   1   7  903.31   38.00
   3   1   7 1040.50   30.20
  -4  -1  -7  322.87   17.80
  -4  -1  -7  336.67   17.80
  -4  -1  -7  316.07   16.90
   4   1   7  297.17   21.90
  -5  -1  -7   94.99   11.20
  -5  -1  -7   98.69   10.80
  -5  -1  -7  113.29   11.50
   5   1   7  106.19   13.10
  -6  -1  -7  416.76   22.50
  -6  -1  -7  438.86   23.30
  -6  -1  -7  439.06   23.30
   6   1   7  457.95   16.50
   6   1   7  416.86   25.00
  -7  -1  -7   93.39   13.50
  -7  -1  -7   85.59   12.30
  -7  -1  -7   76.39   11.00
   7   1   7   88.79   15.00
   7   1   7   86.49    8.40
  -8  -1  -7  244.18   19.70
  -8  -1  -7  295.67   22.90
  -8  -1  -7  321.67   20.50
   8   1   7  319.37   16.20
   8   1   7  301.47   23.20
  -9  -1  -7   70.09   12.10
  -9  -1  -7   68.29   11.60
  -9  -1  -7   45.40   12.00
   9   1   7   36.60   12.20
   9   1   7   78.29   12.40
 -10  -1  -7   34.90   10.60
 -10  -1  -7   -4.90   13.80
 -10  -1  -7   12.30   10.20
  10   1   7   12.00    8.80
  10   1   7    1.00   11.70
   7  -2  -7   -1.30   10.60
  -7   2   7   -8.30   11.30
  -7   2   7  -19.10   11.30
   6  -2  -7   51.99   12.00
  -6   2   7   69.59   12.30
  -6   2   7   61.19   12.20
  -6   2   7  109.99   17.10
  -5   2   7   -1.90    7.60
  -5   2   7   -2.00    9.00
  -5   2   7   -2.70    8.10
   4  -2  -7  661.43   33.80
  -4   2   7  709.33   30.50
  -4   2   7  702.63   33.10
   3  -2  -7  309.37   19.00
   3  -2  -7  326.67   20.40
  -3   2   7  323.17   19.60
  -3   2   7  338.97   17.70
   2  -2  -7  552.94   27.10
   2  -2  -7  515.95   25.10
  -2   2   7  514.25   25.50
  -2   2   7  569.74   21.90
   1  -2  -7 1154.68   44.90
   1  -2  -7 1184.38   44.50
  -1   2   7 1221.28   39.60
  -1   2   7 1200.08   39.90
   0  -2  -7   20.70    4.90
   0   2   7   28.10    4.80
   0   2   7   25.00    3.40
  -1  -2  -7  229.68   14.40
  -1  -2  -7  252.07   14.20
  -1  -2  -7  252.87   12.20
   1   2   7  247.98   13.70
  -2  -2  -7   60.79    5.50
  -2  -2  -7   49.99    7.70
  -2  -2  -7   58.09    8.40
  -2  -2  -7   57.69    4.80
   2   2   7   61.89    8.40
  -3  -2  -7  176.18   14.00
  -3  -2  -7  207.98   11.00
  -3  -2  -7  201.58   13.80
   3   2   7  204.98   14.50
  -4  -2  -7 1098.89   38.40
  -4  -2  -7 1029.30   41.20
  -4  -2  -7 1030.80   40.30
  -5  -2  -7   38.80    6.60
  -5  -2  -7   43.10    8.00
  -5  -2  -7   56.59    9.20
   5   2   7   58.39   10.60
  -6  -2  -7 1345.07   51.69
  -6  -2  -7 1328.97   51.29
  -6  -2  -7 1347.47   50.19
   6   2   7 1358.36   54.09
  -7  -2  -7  110.49   13.30
  -7  -2  -7  102.89   14.20
  -7  -2  -7  143.49   15.50
   7   2   7  124.39    7.60
   7   2   7  124.69   16.30
  -8  -2  -7   47.90   10.80
  -8  -2  -7   37.70    9.20
  -8  -2  -7   36.00    9.40
   8   2   7   47.90   10.00
   8   2   7   50.69    8.20
  -9  -2  -7   24.30    9.00
  -9  -2  -7   30.50   10.70
  -9  -2  -7   29.50    9.50
   9   2   7   22.00    6.80
   9   2   7   23.10   11.50
 -10  -2  -7    4.30   10.80
 -10  -2  -7   13.20   11.10
 -10  -2  -7    9.50   14.10
  10   2   7    1.60   11.00
   6  -3  -7   -4.90   10.90
  -6   3   7    9.60   10.80
  -6   3   7   -1.20    9.90
  -6   3   7  -11.30    9.90
   5  -3  -7    5.30    9.50
  -5   3   7   -5.80    8.30
  -5   3   7    4.30    9.20
  -5   3   7   -6.30    7.50
   4  -3  -7  237.18   21.10
  -4   3   7  226.38   18.00
  -4   3   7  228.88   16.30
   3  -3  -7 1028.00   42.20
   3  -3  -7 1042.80   44.60
  -3   3   7 1073.29   39.20
  -3   3   7 1049.99   43.70
   2  -3  -7  137.19   14.00
   2  -3  -7  136.49   12.30
  -2   3   7  148.59    9.60
  -2   3   7  140.69   12.80
   1  -3  -7 1467.75   54.49
   1  -3  -7 1516.75   54.39
  -1   3   7 1488.95   46.70
  -1   3   7 1503.85   47.80
  -1   3   7 1384.76   54.19
   0  -3  -7    0.10    4.70
   0  -3  -7   -1.30    4.30
   0   3   7    4.50    3.30
  -1  -3  -7   78.59   13.60
  -1  -3  -7   97.39    8.40
   1   3   7   90.79    8.90
  -2  -3  -7    9.50    4.60
  -2  -3  -7    7.50    3.10
  -2  -3  -7    8.90    1.60
   2   3   7    4.50    5.00
   3   3   7    9.80    5.20
  -4  -3  -7 1867.61   66.29
  -4  -3  -7 1894.51   61.89
  -4  -3  -7 1826.42   65.09
  -5  -3  -7   36.20    8.30
  -5  -3  -7   36.90    6.40
  -5  -3  -7   36.50    7.30
   5   3   7   48.10    9.60
  -6  -3  -7  801.52   34.70
  -6  -3  -7  849.72   36.30
  -6  -3  -7  818.82   33.70
   6   3   7  806.52   37.50
  -7  -3  -7  502.05   26.60
  -7  -3  -7  454.85   24.60
  -7  -3  -7  446.36   25.00
   7   3   7  460.25   28.00
  -8  -3  -7    0.20    7.20
  -8  -3  -7   -0.20    7.90
  -8  -3  -7  -10.10    8.70
   8   3   7  -15.50    8.40
   8   3   7   -2.20    3.70
  -9  -3  -7   33.20    9.90
  -9  -3  -7   20.80    8.80
  -9  -3  -7   20.80   10.90
   9   3   7   27.80   11.30
   9   3   7   39.40    6.00
 -10  -3  -7   22.40   11.80
 -10  -3  -7    4.80   11.30
 -10  -3  -7   26.90    9.70
  10   3   7    9.70   11.30
  10   3   7    5.40    6.50
   6  -4  -7   26.70   11.20
  -6   4   7   45.20   12.10
  -6   4   7   63.29   12.90
  -6   4   7   44.50   14.60
   5  -4  -7   32.60   11.60
  -5   4   7   31.40   12.00
  -5   4   7   17.90    9.60
   4  -4  -7  178.98   18.10
  -4   4   7  183.38   18.30
  -4   4   7  195.38   15.40
   3  -4  -7  503.65   25.40
   3  -4  -7  492.15   27.80
  -3   4   7  560.34   29.30
  -3   4   7  515.85   27.50
   2  -4  -7   -4.40    6.40
   2  -4  -7   -4.40    5.30
  -2   4   7    0.30    3.60
  -2   4   7   -3.60    5.80
   1  -4  -7  539.55   25.90
   1  -4  -7  455.35   32.40
  -1   4   7  579.74   19.00
  -1   4   7  584.94   18.40
  -1   4   7  545.45   26.20
   0  -4  -7  580.64   26.10
   0  -4  -7  583.74   27.10
   0   4   7  586.14   21.50
  -1  -4  -7  199.18   14.30
  -1  -4  -7  175.88   12.80
  -1  -4  -7  219.28   12.80
   1   4   7  205.88   11.60
  -2  -4  -7  879.41   36.60
  -2  -4  -7  951.60   32.70
   2   4   7  890.41   34.60
  -3  -4  -7   77.79   10.30
  -3  -4  -7   81.89    6.20
  -3  -4  -7   94.09    6.10
   3   4   7   62.19    9.80
  -4  -4  -7 1119.09   43.00
  -4  -4  -7 1147.39   39.40
  -4  -4  -7 1173.18   45.40
   4   4   7 1141.29   45.30
  -5  -4  -7  797.72   33.20
  -5  -4  -7  811.22   31.00
  -5  -4  -7  792.62   34.80
   5   4   7  804.22   36.00
  -6  -4  -7   98.39   12.30
  -6  -4  -7  122.79   14.30
  -6  -4  -7  119.89   11.50
   6   4   7  113.59   14.60
  -7  -4  -7  657.53   33.40
  -7  -4  -7  767.72   24.60
  -7  -4  -7  615.64   30.40
  -7  -4  -7  637.04   30.70
   7   4   7  681.23   34.90
  -8  -4  -7   24.80    9.20
  -8  -4  -7    5.00    7.80
  -8  -4  -7    7.00    8.10
   8   4   7   -0.20    9.30
  -9  -4  -7  141.09   21.30
  -9  -4  -7  128.49   16.70
  -9  -4  -7  129.09   14.60
   9   4   7   81.09   15.00
 -10  -4  -7   21.20   11.10
 -10  -4  -7   20.40   12.50
 -10  -4  -7   31.40    9.90
  10   4   7   26.20    7.40
  10   4   7   18.80   11.60
   5  -5  -7  592.04   36.70
  -5   5   7  691.23   32.00
  -5   5   7  647.74   36.20
   4  -5  -7   -1.20    8.70
  -4   5   7   -6.40    7.40
  -4   5   7    2.80    8.30
   3  -5  -7  133.09   17.80
   3  -5  -7  109.69   14.00
  -3   5   7  154.38   13.30
  -3   5   7  155.18   15.50
   2  -5  -7   70.99   11.90
   2  -5  -7   49.80    9.70
  -2   5   7   75.69    8.30
  -2   5   7   59.39   10.10
   1  -5  -7   -1.10    7.40
   1  -5  -7   -6.50    5.40
  -1   5   7   -3.30    5.70
  -1   5   7   -5.10    2.30
  -1   5   7    1.80    2.20
   0  -5  -7  816.82   34.60
   0  -5  -7  795.32   34.10
   0   5   7  832.32   29.10
  -1  -5  -7    2.70    5.70
  -1  -5  -7    4.10    5.00
  -1  -5  -7    3.50    5.10
   1   5   7    3.90    3.70
  -2  -5  -7 1578.94   57.89
  -2  -5  -7 1647.34   59.79
  -2  -5  -7 1637.04   55.39
   2   5   7 1609.34   56.29
  -3  -5  -7  164.78   11.60
  -3  -5  -7  168.08   10.20
  -3  -5  -7  173.18    7.70
  -3  -5  -7  165.28   13.90
   3   5   7  172.68   13.50
  -4  -5  -7  238.98   11.10
  -4  -5  -7  235.68   16.50
  -4  -5  -7  225.28   15.00
  -4  -5  -7  229.38   11.80
   4   5   7  231.78   16.50
  -5  -5  -7  166.48   14.70
  -5  -5  -7  161.38   11.70
  -5  -5  -7  163.38    8.10
  -5  -5  -7  164.58   12.60
   5   5   7  148.69   14.60
  -6  -5  -7   29.80    3.90
  -6  -5  -7   18.30    6.00
  -6  -5  -7   25.10    8.10
   6   5   7   25.20    8.60
  -7  -5  -7  405.56   24.80
  -7  -5  -7  378.86   22.30
  -7  -5  -7  364.46   21.00
  -7  -5  -7  444.96   19.40
   7   5   7  392.96   25.60
  -8  -5  -7   54.89   11.20
  -8  -5  -7   52.89   11.20
  -8  -5  -7   45.00    7.00
  -8  -5  -7   44.00    8.50
   8   5   7   50.69   11.40
  -9  -5  -7  482.15   27.40
  -9  -5  -7  488.25   30.80
  -9  -5  -7  448.76   28.90
   9   5   7  466.85   28.80
 -10  -5  -7  292.97   27.20
 -10  -5  -7  311.97   23.50
 -10  -5  -7  326.97   27.90
  10   5   7  305.67   25.70
   5  -6  -7  317.37   26.30
  -5   6   7  347.57   28.00
  -5   6   7  396.36   25.30
   4  -6  -7   59.29   12.70
  -4   6   7   66.89   12.50
  -4   6   7  106.59   15.80
   3  -6  -7   26.40   10.80
   3  -6  -7   27.90    8.50
  -3   6   7   38.00    7.40
  -3   6   7   50.49    9.70
   2  -6  -7  123.69   12.60
   2  -6  -7   94.59   14.40
  -2   6   7  112.79    9.70
  -2   6   7  102.19   15.20
   1  -6  -7  420.06   22.20
   1  -6  -7  382.76   23.00
  -1   6   7  420.16   23.50
  -1   6   7  430.06   15.80
  -1   6   7  436.26   16.00
   0  -6  -7  626.04   29.80
   0  -6  -7  620.44   29.10
   0   6   7  649.14   24.40
   0   6   7  686.83   30.20
  -1  -6  -7   14.60    6.10
  -1  -6  -7   -8.40    6.10
   1   6   7    5.90    3.90
  -2  -6  -7  735.53   29.50
  -2  -6  -7  684.93   29.20
  -2  -6  -7  698.13   31.80
   2   6   7  695.03   28.60
  -3  -6  -7  817.52   30.70
  -3  -6  -7  820.62   26.70
  -3  -6  -7  813.62   35.00
  -3  -6  -7  823.32   32.30
   3   6   7  694.33   35.50
  -4  -6  -7    7.30    3.90
  -4  -6  -7   14.30    4.70
  -4  -6  -7   14.40    5.70
  -4  -6  -7   10.90    6.20
   4   6   7    5.30    6.00
  -5  -6  -7   77.09    8.70
  -5  -6  -7   68.59    9.30
  -5  -6  -7   70.99    9.10
  -5  -6  -7   81.39   11.80
   5   6   7   65.39   10.10
  -6  -6  -7  109.79   10.60
  -6  -6  -7   91.69   11.40
  -6  -6  -7  108.19   10.00
  -6  -6  -7   90.19   13.50
   6   6   7   79.29   13.50
  -7  -6  -7  664.93   31.20
  -7  -6  -7  723.73   36.00
  -7  -6  -7  706.93   31.80
  -7  -6  -7  829.22   28.90
   7   6   7  678.43   35.00
  -8  -6  -7  249.88   17.00
  -8  -6  -7  269.67   21.40
  -8  -6  -7  252.57   20.80
  -8  -6  -7  265.97   16.80
   8   6   7  251.87   21.60
  -9  -6  -7  263.97   18.70
  -9  -6  -7  255.57   24.70
  -9  -6  -7  191.78   18.10
  -9  -6  -7  209.98   21.30
   9   6   7  201.28   21.30
 -10  -6  -7  337.47   29.30
 -10  -6  -7  317.97   22.00
 -10  -6  -7  344.17   26.70
  10   6   7  384.96   27.70
   4  -7  -7   50.79   12.40
  -4   7   7   65.89   13.40
  -4   7   7   77.59   11.30
   3  -7  -7    6.50    7.90
   3  -7  -7   13.40   10.00
  -3   7   7   -3.20    9.80
  -3   7   7   -0.80   10.30
   2  -7  -7  199.18   18.80
   2  -7  -7  194.98   16.60
  -2   7   7  159.48   16.10
  -2   7   7  197.18   12.20
   1  -7  -7  114.89   14.10
   1  -7  -7  113.29   11.80
  -1   7   7   97.39    8.00
  -1   7   7  107.59   14.30
  -1   7   7   93.79    8.20
   0  -7  -7 1190.98   49.70
   0  -7  -7 1313.77   49.99
   0   7   7 1309.77   44.40
   0   7   7 1244.18   49.20
  -1  -7  -7   54.39    9.30
  -1  -7  -7   47.20    8.20
   1   7   7   48.40    8.00
  -2  -7  -7  816.62   35.00
  -2  -7  -7  817.82   32.20
  -2  -7  -7  757.72   33.30
  -2  -7  -7  798.92   25.40
   2   7   7  685.73   38.90
  -3  -7  -7  217.68   14.70
  -3  -7  -7  208.98   10.30
  -3  -7  -7  217.08   16.20
  -3  -7  -7  230.28   16.00
   3   7   7  215.98   16.00
  -4  -7  -7    1.00    5.60
  -4  -7  -7    2.50    5.50
  -4  -7  -7    4.80    4.30
  -4  -7  -7   -6.50    6.20
   4   7   7    7.20    5.40
  -5  -7  -7   71.09    8.60
  -5  -7  -7   77.69   11.10
  -5  -7  -7   70.19   10.00
  -5  -7  -7   72.29   11.50
   5   7   7   76.89   11.50
  -6  -7  -7    3.00    5.70
  -6  -7  -7   10.30    6.20
  -6  -7  -7   -0.20    6.50
  -6  -7  -7    3.80    7.70
   6   7   7    5.40    7.00
  -7  -7  -7  701.93   37.00
  -7  -7  -7  740.03   32.80
  -7  -7  -7  783.62   34.50
  -7  -7  -7  842.82   32.10
   7   7   7  740.33   36.50
  -8  -7  -7  330.77   20.50
  -8  -7  -7  382.96   21.00
  -8  -7  -7  337.27   24.80
  -8  -7  -7  342.27   23.80
   8   7   7  330.17   24.40
  -9  -7  -7   46.90    9.80
  -9  -7  -7   30.20   12.80
  -9  -7  -7   43.90   11.90
  -9  -7  -7   47.90   16.30
   9   7   7   40.20   11.30
   3  -8  -7   26.60   11.90
   3  -8  -7   24.50    8.60
  -3   8   7   36.70   10.70
  -3   8   7   19.40    9.50
   2  -8  -7  296.67   23.70
   2  -8  -7  322.97   20.90
  -2   8   7  323.67   21.30
  -2   8   7  338.87   17.50
   1  -8  -7  170.08   16.50
   1  -8  -7  175.28   19.90
  -1   8   7  197.18   17.90
  -1   8   7  196.38   11.90
  -1   8   7  194.88   11.60
   0  -8  -7  207.98   19.60
   0  -8  -7  188.58   15.10
   0   8   7  212.68   12.80
   0   8   7  187.28   15.10
  -1  -8  -7  595.84   31.30
  -1  -8  -7  708.73   22.50
  -1  -8  -7  648.14   31.30
   1   8   7  637.64   29.80
   1   8   7  658.43   29.50
  -2  -8  -7  162.48   15.70
  -2  -8  -7  132.59   16.60
  -2  -8  -7  163.88    8.40
   2   8   7  143.69   12.50
  -3  -8  -7  752.12   31.40
  -3  -8  -7  776.22   35.70
  -3  -8  -7  776.22   27.40
   3   8   7  752.92   32.90
  -4  -8  -7    0.20    5.60
  -4  -8  -7  -10.60    7.20
  -4  -8  -7   -3.40    4.60
  -4  -8  -7    1.50    7.30
   4   8   7   -0.80    5.90
  -5  -8  -7  596.04   25.80
  -5  -8  -7  544.75   24.90
  -5  -8  -7  583.94   27.20
  -5  -8  -7  556.64   30.00
   5   8   7  562.44   29.10
  -6  -8  -7  259.27   20.70
  -6  -8  -7  276.57   16.70
  -6  -8  -7  291.97   18.70
  -6  -8  -7  266.27   18.40
   6   8   7  266.47   20.10
  -7  -8  -7   14.70    7.10
  -7  -8  -7   22.10    9.50
  -7  -8  -7   -3.60    8.20
   7   8   7   10.70    6.80
  -8  -8  -7  223.78   21.40
  -8  -8  -7  256.37   19.80
  -8  -8  -7  204.38   21.70
  -8  -8  -7  206.38   16.70
   8   8   7  250.87   21.40
  -9  -8  -7  -19.00    8.40
  -9  -8  -7   -5.90   10.60
  -9  -8  -7  -14.70   11.60
   9   8   7    6.30   10.60
   2  -9  -7  680.73   38.50
   2  -9  -7  765.92   33.90
  -2   9   7  717.23   36.20
   1  -9  -7  215.98   16.70
   1  -9  -7  208.88   21.10
  -1   9   7  242.18   13.90
  -1   9   7  246.88   14.30
  -1   9   7  212.38   19.30
   0  -9  -7   -6.00    8.00
   0  -9  -7  -13.10    9.70
   0   9   7  -10.00    8.10
  -1  -9  -7   62.39   10.60
  -1  -9  -7   32.90   10.30
  -1  -9  -7   64.99    7.70
   1   9   7   49.60    8.90
   1   9   7   66.79   11.00
  -2  -9  -7   -5.50    8.10
  -2  -9  -7   -1.10    3.90
  -2  -9  -7    6.00    7.30
   2   9   7    5.20    7.20
   2   9   7    0.90    6.20
  -3  -9  -7  879.01   38.90
  -3  -9  -7  820.62   38.70
  -3  -9  -7  878.61   31.10
   3   9   7  853.01   36.20
  -4  -9  -7  158.68   15.30
  -4  -9  -7  164.78   18.90
  -4  -9  -7  148.09   12.40
  -4  -9  -7  131.29   12.90
   4   9   7  155.88   14.60
  -5  -9  -7  849.22   40.50
  -5  -9  -7  896.11   36.50
  -5  -9  -7  888.01   38.90
  -5  -9  -7  925.91   37.40
   5   9   7  886.21   40.70
  -6  -9  -7  613.94   27.80
  -6  -9  -7  605.94   33.20
  -6  -9  -7  699.33   40.40
  -6  -9  -7  624.14   30.40
   6   9   7  622.74   33.10
  -7  -9  -7   52.29    8.70
  -7  -9  -7   26.10   15.90
  -7  -9  -7   47.50   11.00
  -7  -9  -7   36.50   11.20
   7   9   7   50.39   10.60
  -8  -9  -7   16.20   10.50
  -8  -9  -7  -13.30   10.00
  -8  -9  -7    2.50   10.10
  -8  -9  -7    5.00    7.60
   8   9   7   -6.60    9.60
   1 -10  -7  221.18   18.80
   1 -10  -7  168.28   25.10
  -1  10   7  270.57   21.10
   0 -10  -7    3.50   10.70
   0 -10  -7   -2.70    9.10
   0  10   7   -9.70    7.00
   0  10   7    3.20    9.30
  -1 -10  -7   -2.10   10.40
  -1 -10  -7    3.10    8.80
   1  10   7   21.80    9.20
   1  10   7    3.30    6.70
  -2 -10  -7   89.89   14.30
  -2 -10  -7   56.99   10.90
  -2 -10  -7  103.89   11.00
   2  10   7   76.39   10.50
   2  10   7   97.09   14.00
  -3 -10  -7  220.48   19.50
  -3 -10  -7  218.18   21.60
  -3 -10  -7  216.38   14.50
   3  10   7  210.78   16.40
  -4 -10  -7   49.90   11.60
  -4 -10  -7   80.09   13.40
   4  10   7   76.19   11.40
  -5 -10  -7   95.59   11.70
  -5 -10  -7   88.49   14.40
  -5 -10  -7  110.69   16.90
  -5 -10  -7  101.99   17.10
   5  10   7  107.59   16.30
  -6 -10  -7  602.84   31.50
  -6 -10  -7  585.44   29.50
  -6 -10  -7  527.75   31.20
   6  10   7  537.85   30.60
  -7 -10  -7  -16.20   11.10
  -7 -10  -7   -0.40   14.60
  -7 -10  -7   -7.50    7.90
  -7 -10  -7   -7.60   10.20
   7  10   7    8.50   10.00
  -2 -11  -7  158.28   22.30
  -2 -11  -7  133.59   17.60
   2  11   7  171.18   19.00
   2  11   7  146.89   15.80
  -3 -11  -7   13.50   10.00
  -3 -11  -7   32.50   11.60
   3  11   7   39.80    8.50
   3  11   7   39.40    9.90
  -4 -11  -7  232.68   20.80
  -4 -11  -7  218.58   23.50
  -4 -11  -7  235.08   23.50
   4  11   7  205.78   19.80
  -5 -11  -7   26.00   10.60
  -5 -11  -7    8.90    9.30
  -5 -11  -7    5.60   12.00
   5  11   7   10.90    8.70
   3   8  -8  271.27   21.30
  -3  -8   8  217.78   23.50
  -3  -8   8  238.88   22.30
   2   8  -8  376.96   25.20
  -2  -8   8  370.56   24.70
  -2  -8   8  367.86   27.90
   1   8  -8  -11.10    8.40
  -1  -8   8  -21.40    9.60
  -1  -8   8  -10.90   10.20
   0   8  -8  281.97   25.80
   0   8  -8  210.38   20.30
   0  -8   8  225.88   21.30
   0  -8   8  245.48   16.90
  -1   8  -8    1.40    9.30
  -1   8  -8   15.40   11.90
   1  -8   8   33.40   10.60
  -2   8  -8  149.09   13.90
  -2   8  -8  191.58   22.70
  -2   8  -8  147.39   18.40
   2  -8   8  151.28   22.20
  -3   8  -8  130.39   16.70
   3  -8   8  122.59   20.90
   4   7  -8   15.50   10.30
  -4  -7   8   14.30    9.20
  -4  -7   8   14.70    8.90
  -4  -7   8  -23.60   11.60
   3   7  -8   30.30    9.40
  -3  -7   8   50.89   13.90
  -3  -7   8   44.40    9.50
  -3  -7   8   32.20   11.40
  -2  -7   8    5.90    9.90
  -2  -7   8  -15.20    9.30
  -2  -7   8   -8.70    7.10
   1   7  -8    4.90    7.90
  -1  -7   8  -12.90    9.80
  -1  -7   8    9.60    6.00
   0   7  -8  519.15   33.00
   0   7  -8  490.45   28.20
   0  -7   8  452.15   29.10
   0  -7   8  478.85   23.30
  -1   7  -8  520.35   22.80
  -1   7  -8  486.35   28.70
  -1   7  -8  500.45   30.90
   1  -7   8  482.35   21.70
   1  -7   8  496.45   30.80
  -2   7  -8  153.08   19.80
  -2   7  -8  155.38   17.70
   2  -7   8  132.89   16.90
  -3   7  -8  256.37   17.90
  -3   7  -8  170.18   24.40
   3  -7   8  200.78   19.30
  -4   7  -8    7.20   11.40
  -4   7  -8    7.50    7.90
   4  -7   8   -7.40   10.50
   4  -7   8    5.10   12.20
  -5   7  -8   10.70    9.40
   5  -7   8  -11.30   11.40
   5  -7   8   35.10   13.00
   5   6  -8  176.18   18.50
   5   6  -8  151.08   18.60
  -5  -6   8  179.58   20.00
  -5  -6   8  156.28   19.60
  -5  -6   8  121.29   16.90
   4   6  -8  125.29   16.70
  -4  -6   8  116.29   15.30
  -4  -6   8   83.09   12.80
   3   6  -8   -6.50    7.00
  -3  -6   8   -6.20    8.70
  -3  -6   8    4.10    7.50
  -3  -6   8    4.00    7.90
   2   6  -8   27.30    8.30
  -2  -6   8   19.40    9.80
  -2  -6   8   24.30    8.90
  -2  -6   8   49.80    8.60
   1   6  -8   52.29   10.30
  -1  -6   8   61.39   11.20
  -1  -6   8   86.39   13.70
  -1  -6   8   81.59   10.50
   0   6  -8  944.01   42.60
   0   6  -8  855.21   39.20
   0  -6   8  839.92   41.40
   0  -6   8  834.62   35.20
  -1   6  -8  789.82   31.30
  -1   6  -8  800.12   39.50
  -1   6  -8  751.32   36.20
   1  -6   8  798.12   38.60
   1  -6   8  780.52   31.10
  -2   6  -8   -2.60    9.60
  -2   6  -8  -11.00    7.30
   2  -6   8    3.50    8.80
  -3   6  -8  506.75   31.10
  -3   6  -8  515.75   24.70
   3  -6   8  494.55   28.10
  -4   6  -8   30.80    7.90
  -4   6  -8    3.00   10.30
   4  -6   8   25.10   10.20
   4  -6   8   18.80   11.00
  -5   6  -8   35.50   14.00
  -5   6  -8   20.90    8.90
   5  -6   8   11.50   11.50
   5  -6   8   10.30   10.40
  -6   6  -8    7.90    9.60
   6  -6   8   -2.90   10.80
   6  -6   8   -1.00   12.30
   6   5  -8  142.79   21.30
  -6  -5   8  150.88   17.50
   5   5  -8    4.40    9.20
   5   5  -8   -8.80    8.00
  -5  -5   8   13.60    8.40
  -5  -5   8   -0.80    8.60
  -5  -5   8   -7.00   10.80
   4   5  -8  319.27   22.10
   4   5  -8  291.67   19.20
  -4  -5   8  298.87   18.60
  -4  -5   8  291.27   24.30
  -4  -5   8  300.57   21.80
   3   5  -8  121.59   13.60
   3   5  -8  143.19   15.60
  -3  -5   8  124.99   16.00
  -3  -5   8  145.89   13.00
  -3  -5   8  140.69   15.50
   2   5  -8  554.04   27.70
  -2  -5   8  560.94   29.00
  -2  -5   8  584.34   25.80
  -2  -5   8  573.04   28.30
   1   5  -8   91.29   12.30
  -1  -5   8   91.59   13.50
  -1  -5   8  106.69   14.20
   0   5  -8  772.92   37.00
   0   5  -8  797.32   30.60
   0   5  -8  755.72   34.90
   0  -5   8  758.92   32.40
   0  -5   8  750.12   36.00
  -1   5  -8  565.94   29.70
  -1   5  -8  552.64   30.90
  -1   5  -8  612.94   26.10
   1  -5   8  628.94   26.50
   1  -5   8  611.34   30.60
  -2   5  -8    0.40    5.90
  -2   5  -8  -11.70    9.00
   2  -5   8    3.10    6.50
  -3   5  -8  292.47   18.30
  -3   5  -8  284.57   21.10
   3  -5   8  324.97   20.50
  -4   5  -8  382.56   20.90
  -4   5  -8  357.26   26.00
   4  -5   8  360.36   25.80
   4  -5   8  381.96   23.00
  -5   5  -8   87.79   13.40
  -5   5  -8   72.59   13.20
   5  -5   8   71.39   13.50
   5  -5   8   61.89   11.00
  -6   5  -8  561.84   33.10
  -6   5  -8  464.15   25.90
   6  -5   8  501.15   32.20
   6  -5   8  545.95   29.30
  -7   5  -8   14.20    9.20
   7  -5   8   31.10   13.40
   7  -5   8    5.40   10.90
   6   4  -8   35.00    9.50
   6   4  -8   19.70    9.80
  -6  -4   8   23.50   12.50
  -6  -4   8   25.20    9.40
  -6  -4   8   27.50    9.90
   5   4  -8  -13.30    6.90
   5   4  -8    3.30    8.00
  -5  -4   8   -5.10    7.90
  -5  -4   8    1.20    7.10
  -5  -4   8    6.60   10.50
   4   4  -8  555.84   26.80
   4   4  -8  566.74   30.20
  -4  -4   8  553.84   30.40
  -4  -4   8  582.94   27.50
  -4  -4   8  540.95   27.40
   3   4  -8  313.27   21.00
   3   4  -8  324.47   18.70
  -3  -4   8  298.57   18.90
  -3  -4   8  331.87   21.80
  -3  -4   8  321.07   18.70
   2   4  -8  133.99   13.40
   2   4  -8  135.39   12.50
  -2  -4   8  137.19   15.00
  -2  -4   8  138.69   12.70
  -2  -4   8  126.89   13.20
   1   4  -8  664.43   30.30
  -1  -4   8  687.73   31.60
   0   4  -8  119.19   12.30
   0   4  -8  112.39   12.40
   0   4  -8  100.39   15.70
   0  -4   8  109.19   14.10
  -1   4  -8   46.30    7.70
  -1   4  -8   32.70    9.10
  -1   4  -8   61.09   10.60
   1  -4   8   50.19    9.50
  -2   4  -8   -1.60    5.50
  -2   4  -8   -3.10    5.10
  -2   4  -8   -9.80    6.70
   2  -4   8   -9.20    6.20
  -3   4  -8  254.97   13.60
  -3   4  -8  248.18   19.90
  -3   4  -8  267.67   17.10
   3  -4   8  231.08   17.30
   3  -4   8  234.58   20.70
  -4   4  -8  550.44   30.60
  -4   4  -8  544.55   26.30
  -4   4  -8  614.64   22.60
   4  -4   8  506.35   30.30
   4  -4   8  575.34   28.50
  -5   4  -8   27.80    6.00
  -5   4  -8   18.80   10.80
  -5   4  -8   25.60    8.20
   5  -4   8   23.60   10.20
   5  -4   8   28.10    8.20
  -6   4  -8  660.13   33.20
  -6   4  -8  661.63   36.80
  -6   4  -8  790.92   27.30
   6  -4   8  746.53   33.50
   6  -4   8  692.03   37.60
  -7   4  -8   83.49   13.10
  -7   4  -8   85.59   16.00
   7  -4   8  126.79   18.50
   7  -4   8   96.59   16.90
   6   3  -8    0.20    8.70
   6   3  -8   -0.10    9.10
  -6  -3   8   -3.20   11.30
  -6  -3   8    8.60    9.30
  -6  -3   8  -11.00    8.10
   5   3  -8    5.40    8.30
   5   3  -8    8.50    7.00
  -5  -3   8    9.50    8.20
  -5  -3   8    6.70    7.70
  -5  -3   8    7.90   10.10
   4   3  -8  589.74   26.40
   4   3  -8  573.44   30.20
  -4  -3   8  582.14   31.60
  -4  -3   8  591.04   28.00
  -4  -3   8  576.14   28.50
   3   3  -8  507.05   24.00
   3   3  -8  490.65   27.30
  -3  -3   8  533.85   25.60
  -3  -3   8  488.25   24.10
  -3  -3   8  527.75   28.90
   2   3  -8  148.29   12.10
   2   3  -8  156.88   13.50
  -2  -3   8  148.89   14.60
  -2  -3   8  152.28   12.80
  -2  -3   8  137.79   13.20
   1   3  -8  559.54   25.70
   1   3  -8  537.15   25.90
   0   3  -8  127.79   14.30
   0   3  -8  143.69   14.80
   0   3  -8  160.78   11.80
  -1   3  -8    4.10    7.20
  -1   3  -8    8.30    4.80
   1  -3   8    3.40    5.70
  -2   3  -8   58.79    9.60
  -2   3  -8   70.19    9.10
  -2   3  -8   70.09   11.50
   2  -3   8   65.69   10.50
  -3   3  -8  735.43   31.60
  -3   3  -8  750.02   34.00
  -3   3  -8  781.82   28.90
   3  -3   8  690.23   34.70
   3  -3   8  721.33   31.60
  -4   3  -8 1885.21   70.99
  -4   3  -8 2046.80   64.59
  -4   3  -8 1930.21   68.49
   4  -3   8 1826.22   72.49
   4  -3   8 1910.11   67.89
  -5   3  -8   -0.20    7.20
  -5   3  -8    7.80    5.70
  -5   3  -8    8.50    9.90
   5  -3   8    2.70    6.90
   5  -3   8    8.90    9.20
  -6   3  -8  404.26   27.80
  -6   3  -8  466.25   20.50
  -6   3  -8  395.66   23.60
   6  -3   8  443.46   23.90
   6  -3   8  408.96   26.20
  -7   3  -8  279.57   17.30
  -7   3  -8  269.07   25.90
  -7   3  -8  292.07   20.10
   7  -3   8  287.57   25.30
   7  -3   8  217.08   22.40
  -8   3  -8   -4.30    9.30
  -8   3  -8    6.10    9.30
  -8   3  -8   -1.80   13.00
   8  -3   8    4.90   11.70
   6   2  -8  169.78   21.10
  -6  -2   8  185.58   19.80
  -6  -2   8  207.08   21.40
  -6  -2   8  163.78   19.90
   5   2  -8   33.70    9.40
   5   2  -8   35.10    7.10
  -5  -2   8   47.10   10.90
  -5  -2   8   36.20   11.30
  -5  -2   8   43.90    9.30
   4   2  -8  398.36   19.30
   4   2  -8  393.26   23.90
  -4  -2   8  396.46   25.00
  -4  -2   8  376.16   21.20
  -4  -2   8  360.96   21.90
   3   2  -8 1099.79   39.80
   3   2  -8 1051.39   43.80
  -3  -2   8 1047.60   42.50
  -3  -2   8 1021.90   45.30
  -3  -2   8 1064.59   41.10
   2   2  -8    8.30    5.20
  -2  -2   8    5.00    6.50
  -2  -2   8    8.10    4.90
   1   2  -8  892.41   35.60
   1   2  -8  887.81   36.20
   1   2  -8  883.81   36.40
  -1  -2   8  943.61   35.10
   0   2  -8  167.88   12.40
   0   2  -8  201.48   15.20
   0   2  -8  169.78   12.70
  -1   2  -8  321.77   24.80
  -1   2  -8  421.96   21.40
  -1   2  -8  412.16   19.00
  -2   2  -8  351.36   17.40
  -2   2  -8  357.56   20.60
  -2   2  -8  343.07   18.60
   2  -2   8  362.96   18.70
   2  -2   8  334.87   21.10
  -3   2  -8  185.28   14.50
  -3   2  -8  202.08   16.10
  -3   2  -8  173.88   12.30
   3  -2   8  167.58   12.40
   3  -2   8  158.58   14.90
  -4   2  -8  892.41   38.60
  -4   2  -8  852.51   36.20
  -4   2  -8  941.31   34.50
   4  -2   8  919.41   34.60
   4  -2   8  855.41   39.30
  -5   2  -8  194.78   14.10
  -5   2  -8  204.58   16.10
  -5   2  -8  188.68   18.60
   5  -2   8  200.08   13.90
   5  -2   8  175.38   17.90
  -6   2  -8  220.48   14.60
  -6   2  -8  204.38   19.60
  -6   2  -8  213.28   17.10
   6  -2   8  174.08   18.70
   6  -2   8  229.38   15.50
  -7   2  -8  188.58   15.10
  -7   2  -8  161.78   22.70
  -7   2  -8  190.68   16.90
   7  -2   8  183.48   19.70
   7  -2   8  181.08   15.90
  -8   2  -8   79.79   12.10
  -8   2  -8   69.69   15.10
  -8   2  -8   89.99   14.80
   8  -2   8  117.99   16.20
   8  -2   8  108.49   17.80
  -9   2  -8  208.68   19.20
  -9   2  -8  156.78   18.70
   9  -2   8  257.27   19.20
   9  -2   8  204.98   23.50
   6   1  -8  321.87   24.50
  -6  -1   8  371.16   26.80
  -6  -1   8  338.77   23.40
  -6  -1   8  324.87   25.90
   5   1  -8  434.66   18.70
   5   1  -8  418.66   25.90
  -5  -1   8  408.76   28.40
  -5  -1   8  364.06   23.80
  -5  -1   8  408.46   24.20
   4   1  -8  101.99   15.30
   4   1  -8  105.99   10.10
  -4  -1   8   79.59   12.70
  -4  -1   8   70.59   12.40
  -4  -1   8   86.39   11.20
   3   1  -8  198.78   16.70
   3   1  -8  193.98   12.50
  -3  -1   8  189.08   12.80
  -3  -1   8  176.08   14.70
   2   1  -8    0.30    5.30
   2   1  -8   -2.40    5.60
  -2  -1   8  -10.10    6.10
  -2  -1   8    1.20    4.00
   1   1  -8  320.17   18.50
   1   1  -8  303.17   23.80
  -1  -1   8  332.37   16.40
   0   1  -8  866.51   38.30
   0   1  -8  933.21   36.20
   0   1  -8  937.81   35.20
   0  -1   8  916.31   36.30
  -1   1  -8  806.12   31.90
  -1   1  -8  814.72   32.20
  -1   1  -8  743.73   32.00
   1  -1   8  765.02   32.80
  -2   1  -8 1692.43   58.59
  -2   1  -8 1650.53   57.49
  -2   1  -8 1594.24   58.19
   2  -1   8 1583.24   61.29
   2  -1   8 1693.03   56.89
  -3   1  -8    0.10    5.30
  -3   1  -8    7.60    5.80
  -3   1  -8    1.50    4.60
   3  -1   8   -2.00    6.40
   3  -1   8   -2.60    3.80
  -4   1  -8    0.80    5.30
  -4   1  -8    6.10    5.00
  -4   1  -8   10.10    5.70
   4  -1   8   14.40    4.40
   4  -1   8    1.00    6.80
  -5   1  -8   25.10    8.20
  -5   1  -8   24.30    6.60
  -5   1  -8   21.60    6.80
   5  -1   8    6.70    7.60
   5  -1   8   24.00    4.90
  -6   1  -8   61.39   10.10
  -6   1  -8   76.39   10.40
   6  -1   8   86.29   12.30
   6  -1   8   79.49    9.80
  -7   1  -8  394.56   23.70
  -7   1  -8  416.16   22.20
  -7   1  -8  374.46   25.90
   7  -1   8  399.56   20.40
   7  -1   8  365.96   25.50
  -8   1  -8    9.30   10.70
  -8   1  -8   -0.60    7.90
  -8   1  -8    7.50    8.80
   8  -1   8   -2.30    9.80
   8  -1   8    9.80    7.60
  -9   1  -8  416.76   23.60
  -9   1  -8  377.86   25.70
  -9   1  -8  417.06   30.80
   9  -1   8  426.66   24.20
   9  -1   8  382.96   28.50
   6   0  -8  147.29   18.60
  -6   0   8  134.89   17.60
  -6   0   8  140.39   17.60
  -6   0   8  168.48   20.00
   5   0  -8  342.37   24.00
  -5   0   8  355.56   22.80
  -5   0   8  354.16   25.00
  -5   0   8  349.87   22.40
   4   0  -8   15.40    8.30
  -4   0   8   34.30    8.30
  -4   0   8   25.40    7.20
   3   0  -8  -10.50    5.60
  -3   0   8   -6.70    4.60
  -3   0   8   -7.20    6.30
   2   0  -8    4.40    6.00
   2   0  -8    0.70    5.70
  -2   0   8    4.20    3.90
  -2   0   8    9.10    4.80
  -2   0   8    7.80    6.00
   1   0  -8  747.33   30.60
   1   0  -8  720.93   31.40
  -1   0   8  771.72   29.50
  -1   0   8  714.53   27.50
   0   0  -8  996.70   39.30
   0   0  -8 1000.40   39.00
   0   0  -8  999.00   37.60
   0   0   8 1047.90   38.70
  -1   0  -8   10.60    5.20
  -1   0  -8   20.50    4.30
  -1   0  -8   13.40    4.50
  -1   0  -8   17.40    6.40
  -2   0  -8 1176.48   44.60
  -2   0  -8 1194.78   44.30
  -2   0  -8 1254.47   43.40
   2   0   8 1145.19   45.70
  -3   0  -8  588.84   25.40
  -3   0  -8  559.84   26.00
  -3   0  -8  590.94   25.60
   3   0   8  595.24   21.80
   3   0   8  552.54   27.40
  -4   0  -8   18.20    6.00
  -4   0  -8   20.90    6.00
  -4   0  -8   19.90    6.80
   4   0   8   24.10    3.50
   4   0   8   21.40    7.60
  -5   0  -8   81.39   12.30
  -5   0  -8   55.69    9.00
  -5   0  -8   67.49   10.10
   5   0   8   68.49    6.60
   5   0   8   42.10    9.50
  -6   0  -8  256.57   17.50
  -6   0  -8  229.68   17.70
  -6   0  -8  245.58   16.30
   6   0   8  273.97   12.20
   6   0   8  215.78   19.10
  -7   0  -8  586.44   31.00
  -7   0  -8  566.54   27.70
  -7   0  -8  612.14   30.30
   7   0   8  574.14   32.00
   7   0   8  635.64   24.10
  -8   0  -8  299.07   21.40
  -8   0  -8  255.17   19.30
  -8   0  -8  347.37   25.20
   8   0   8  295.57   23.70
   8   0   8  335.27   17.30
  -9   0  -8  211.58   24.70
  -9   0  -8  201.78   18.90
  -9   0  -8  201.78   19.00
   9   0   8  189.28   22.00
   9   0   8  212.88   15.60
   6  -1  -8   -4.40    9.20
  -6   1   8    7.60    9.40
  -6   1   8    0.90   11.00
  -6   1   8    6.70   10.50
   5  -1  -8  245.68   21.10
  -5   1   8  273.57   20.40
  -5   1   8  225.08   21.30
  -5   1   8  266.17   19.20
   4  -1  -8  142.49   16.20
  -4   1   8  170.48   15.80
  -4   1   8  172.88   14.90
   3  -1  -8    1.80    6.60
   3  -1  -8    1.00    7.00
  -3   1   8    5.00    7.10
  -3   1   8    6.40    2.60
   2  -1  -8  154.48   14.00
   2  -1  -8  140.09   13.00
  -2   1   8  171.18    9.50
  -2   1   8  143.29   10.30
  -2   1   8  153.78   13.40
   1  -1  -8  338.57   18.30
   1  -1  -8  313.17   18.40
  -1   1   8  316.87   14.20
  -1   1   8  348.97   15.70
   0  -1  -8 1739.43   62.39
   0  -1  -8 1788.12   60.49
   0  -1  -8 1719.43   62.89
   0   1   8 1808.32   60.79
   0   1   8 1777.62   57.39
  -1  -1  -8  275.07   16.20
  -1  -1  -8  278.07   13.40
  -1  -1  -8  280.17   16.80
   1   1   8  279.67   15.70
  -2  -1  -8  458.05   21.80
  -2  -1  -8  455.65   18.90
  -2  -1  -8  454.15   17.20
   2   1   8  424.46   21.80
  -3  -1  -8  691.33   26.70
  -3  -1  -8  608.94   30.80
  -3  -1  -8  667.13   29.10
   3   1   8  708.33   22.80
  -4  -1  -8    2.40    5.10
  -4  -1  -8   11.40    6.00
   4   1   8   16.70    7.40
  -5  -1  -8  420.26   21.50
  -5  -1  -8  399.06   21.60
  -5  -1  -8  427.96   22.10
   5   1   8  407.46   24.10
  -6  -1  -8   21.70    8.40
  -6  -1  -8   20.30    7.10
  -6  -1  -8   19.10    7.80
   6   1   8   26.50    9.00
  -7  -1  -8  908.01   38.70
  -7  -1  -8  957.20   41.50
  -7  -1  -8  953.20   40.60
   7   1   8 1008.60   32.00
   7   1   8  897.31   42.50
  -8  -1  -8  271.47   18.70
  -8  -1  -8  270.87   20.00
  -8  -1  -8  255.37   20.20
   8   1   8  248.48   22.40
   8   1   8  289.67   13.80
  -9  -1  -8   54.29   11.10
  -9  -1  -8   53.49   10.80
  -9  -1  -8   63.59   13.60
   9   1   8   78.59   11.30
   9   1   8   55.09   13.20
 -10  -1  -8  280.57   22.50
 -10  -1  -8  326.67   21.70
  10   1   8  248.38   25.70
   6  -2  -8   14.40   11.70
  -6   2   8   -4.80   11.50
  -6   2   8   12.50   12.10
  -6   2   8    0.60   11.00
   5  -2  -8  244.58   21.50
  -5   2   8  235.98   19.60
  -5   2   8  254.27   21.90
  -5   2   8  249.68   22.30
   4  -2  -8  115.39   15.20
  -4   2   8  112.69   13.80
  -4   2   8  128.09   14.40
   3  -2  -8  386.56   22.70
   3  -2  -8  363.56   21.80
  -3   2   8  345.27   22.10
  -3   2   8  402.66   19.50
   2  -2  -8  564.94   27.60
   2  -2  -8  576.24   27.30
  -2   2   8  530.85   27.30
  -2   2   8  590.14   23.10
   1  -2  -8   80.89   10.70
   1  -2  -8   80.29   10.50
  -1   2   8   69.49    6.70
  -1   2   8   54.39    6.70
  -1   2   8   69.19   10.30
   0  -2  -8  642.34   26.60
   0  -2  -8  631.94   27.90
   0  -2  -8  654.83   29.20
   0   2   8  640.44   22.10
   0   2   8  643.04   25.30
  -1  -2  -8  341.37   15.30
  -1  -2  -8  321.17   18.20
  -1  -2  -8  338.07   18.90
   1   2   8  335.47   17.30
   1   2   8  333.57   12.30
  -2  -2  -8  817.32   27.60
  -2  -2  -8  766.42   32.60
  -2  -2  -8  839.32   28.00
  -2  -2  -8  775.42   33.00
   2   2   8  779.12   32.70
  -3  -2  -8  972.30   33.00
  -3  -2  -8  925.91   37.30
  -3  -2  -8  878.61   36.50
   3   2   8  884.21   37.30
  -4  -2  -8    3.00    5.70
  -4  -2  -8   -5.10    4.40
  -4  -2  -8   -1.40    5.00
   4   2   8    5.10    6.60
  -5  -2  -8 1434.46   54.39
  -5  -2  -8 1464.65   53.29
  -5  -2  -8 1468.85   54.69
   5   2   8 1466.95   56.99
  -6  -2  -8  790.92   35.50
  -6  -2  -8  804.12   33.40
  -6  -2  -8  778.62   34.50
   6   2   8  824.22   38.00
  -7  -2  -8   32.20    8.30
  -7  -2  -8   33.90    8.80
  -7  -2  -8   38.70    9.20
   7   2   8   17.10    9.00
  -8  -2  -8   75.59   13.00
  -8  -2  -8  108.09   13.90
  -8  -2  -8   73.49   12.20
   8   2   8   81.69    6.80
   8   2   8  101.19   16.70
  -9  -2  -8   30.10    9.20
  -9  -2  -8   18.50   10.20
  -9  -2  -8   12.50   11.70
   9   2   8   14.20   11.10
   9   2   8   13.60    5.30
 -10  -2  -8  285.77   21.90
 -10  -2  -8  233.38   22.80
 -10  -2  -8  250.87   28.10
  10   2   8  198.18   24.30
   6  -3  -8  -16.70   11.60
  -6   3   8   -0.50   11.40
  -6   3   8   -7.00   12.90
  -6   3   8  -21.10   11.70
   5  -3  -8  192.78   22.10
  -5   3   8  250.27   20.10
  -5   3   8  242.88   20.40
   4  -3  -8  441.36   28.00
  -4   3   8  491.85   23.60
  -4   3   8  409.26   25.50
   3  -3  -8    3.50    6.80
   3  -3  -8    0.80    6.60
  -3   3   8   15.30    5.70
  -3   3   8    9.00    7.20
   2  -3  -8  981.60   40.70
   2  -3  -8  913.21   39.60
  -2   3   8  955.70   40.60
  -2   3   8  973.90   34.30
   1  -3  -8  414.36   22.20
  -1   3   8  416.16   22.60
  -1   3   8  428.46   16.00
  -1   3   8  430.76   15.30
   0  -3  -8  115.19   11.90
   0  -3  -8  112.69   11.30
   0   3   8  118.59    8.60
  -1  -3  -8  169.68   13.60
  -1  -3  -8  176.98   13.40
  -1  -3  -8  183.08   11.30
   1   3   8  176.58   12.00
  -2  -3  -8   81.59   10.50
  -2  -3  -8   76.49   11.00
  -2  -3  -8  105.09    6.90
   2   3   8   81.29   11.00
  -3  -3  -8 1079.69   34.50
  -3  -3  -8  990.10   40.60
  -3  -3  -8  998.20   39.70
   3   3   8  965.30   40.00
  -4  -3  -8   72.29   10.30
  -4  -3  -8   67.99    9.60
  -4  -3  -8   65.59    8.60
   4   3   8   76.89   12.40
  -5  -3  -8  822.22   32.00
  -5  -3  -8  810.22   35.10
  -5  -3  -8  787.62   34.00
   5   3   8  783.32   35.70
  -6  -3  -8  689.53   31.50
  -6  -3  -8  687.63   32.00
  -6  -3  -8  689.43   29.90
   6   3   8  701.43   34.40
  -7  -3  -8  110.89   13.40
  -7  -3  -8  148.69   14.20
  -7  -3  -8  126.99   15.50
   7   3   8  109.19   16.50
  -8  -3  -8   22.50    8.60
  -8  -3  -8   -1.70    9.20
  -8  -3  -8    1.70    7.50
   8   3   8   -8.80    9.30
  -9  -3  -8   52.99   10.90
  -9  -3  -8   87.29   14.40
  -9  -3  -8   50.89   12.00
   9   3   8   42.90   11.20
 -10  -3  -8  260.87   22.80
 -10  -3  -8  263.67   21.70
 -10  -3  -8  277.47   27.90
  10   3   8  254.97   25.20
   5  -4  -8   87.59   14.50
  -5   4   8  146.79   18.80
  -5   4   8  107.59   17.30
   4  -4  -8  528.15   30.80
  -4   4   8  586.44   26.90
  -4   4   8  563.34   30.40
   3  -4  -8  136.49   13.50
   3  -4  -8  108.29   15.40
  -3   4   8  149.19   16.40
  -3   4   8  126.49   11.80
   2  -4  -8  810.82   36.90
   2  -4  -8  783.32   35.80
  -2   4   8  784.12   36.40
  -2   4   8  856.71   29.40
   1  -4  -8  611.94   29.30
   1  -4  -8  613.44   29.70
  -1   4   8  606.84   29.60
  -1   4   8  650.23   20.70
  -1   4   8  661.43   20.70
   0  -4  -8   13.10    6.30
   0  -4  -8   19.40    6.40
   0   4   8   17.60    3.70
  -1  -4  -8    8.50    5.20
  -1  -4  -8   11.90    5.40
  -1  -4  -8    4.90    5.40
   1   4   8    6.80    4.30
  -2  -4  -8   52.49    7.40
  -2  -4  -8   38.40    7.60
  -2  -4  -8   45.30    8.00
   2   4   8   53.79    8.10
  -3  -4  -8  783.82   33.30
  -3  -4  -8  880.51   26.60
  -3  -4  -8  840.32   27.40
  -3  -4  -8  755.72   34.20
   3   4   8  764.92   33.60
  -4  -4  -8  676.43   29.90
  -4  -4  -8  692.13   31.40
  -4  -4  -8  722.63   26.00
   4   4   8  695.33   32.40
  -5  -4  -8  340.57   19.50
  -5  -4  -8  328.57   16.50
  -5  -4  -8  333.97   20.30
   5   4   8  332.37   21.50
  -6  -4  -8 1196.58   48.80
  -6  -4  -8 1226.18   44.70
  -6  -4  -8 1156.58   46.70
   6   4   8 1201.78   50.49
  -7  -4  -8   -5.40    7.00
  -7  -4  -8    9.00    8.60
  -7  -4  -8   -2.10    6.50
   7   4   8   -9.60    8.40
  -8  -4  -8  153.68   16.50
  -8  -4  -8  141.79   14.20
  -8  -4  -8  145.09   16.00
   8   4   8  160.38   18.60
  -9  -4  -8   16.20   11.40
  -9  -4  -8   -1.30    8.80
  -9  -4  -8   -9.20    9.10
   9   4   8    0.60   10.80
 -10  -4  -8   46.30   14.10
 -10  -4  -8   44.40   11.80
 -10  -4  -8   41.10   11.40
  10   4   8   20.90   12.50
   5  -5  -8   -9.50   11.80
  -5   5   8  -15.60   10.20
  -5   5   8    2.70   10.60
   4  -5  -8  358.46   25.70
  -4   5   8  393.76   22.10
  -4   5   8  367.86   24.60
   3  -5  -8   40.40    8.60
   3  -5  -8   40.70   10.30
  -3   5   8   49.80    7.10
  -3   5   8   45.50   10.30
   2  -5  -8  343.67   20.80
   2  -5  -8  296.87   22.40
  -2   5   8  369.66   14.70
  -2   5   8  315.97   21.20
   1  -5  -8  358.46   22.30
   1  -5  -8  350.06   21.00
  -1   5   8  386.76   22.00
  -1   5   8  379.86   12.80
   0  -5  -8   57.79    9.20
   0  -5  -8   44.90   10.00
   0   5   8   66.99    6.60
  -1  -5  -8 1705.83   58.79
  -1  -5  -8 1668.03   61.49
  -1  -5  -8 1619.14   59.39
   1   5   8 1617.64   55.99
  -2  -5  -8  384.76   21.50
  -2  -5  -8  358.36   19.50
  -2  -5  -8  389.76   18.00
   2   5   8  381.16   18.70
  -3  -5  -8  350.36   15.00
  -3  -5  -8  321.27   19.60
  -3  -5  -8  305.77   17.80
  -4  -5  -8  423.46   15.10
  -4  -5  -8  391.56   20.60
  -4  -5  -8  373.46   22.10
  -4  -5  -8  414.86   16.60
   4   5   8  421.86   23.00
  -5  -5  -8  183.28   12.10
  -5  -5  -8  200.98   15.00
  -5  -5  -8  179.38   15.60
   5   5   8  197.08   16.50
  -6  -5  -8  761.62   35.90
  -6  -5  -8  737.73   32.70
   6   5   8  752.12   36.40
  -7  -5  -8   61.79   11.10
  -7  -5  -8   42.10    9.30
  -7  -5  -8   32.10    9.10
   7   5   8   39.50   11.00
  -8  -5  -8  613.94   30.80
  -8  -5  -8  594.74   30.70
  -8  -5  -8  630.74   33.00
   8   5   8  594.24   34.50
  -9  -5  -8  436.16   28.00
  -9  -5  -8  405.86   24.60
  -9  -5  -8  459.15   27.90
   9   5   8  444.16   30.10
 -10  -5  -8   -6.20   11.10
 -10  -5  -8   -9.40    9.00
   4  -6  -8   14.20   12.00
  -4   6   8   20.90   11.60
  -4   6   8   32.40    8.90
   3  -6  -8   -0.50    8.10
  -3   6   8    6.10    8.80
  -3   6   8   -1.20    6.20
   2  -6  -8  190.18   20.10
   2  -6  -8  199.28   16.20
  -2   6   8  208.78   11.20
  -2   6   8  210.28   17.80
   1  -6  -8  336.57   20.90
   1  -6  -8  333.27   21.30
  -1   6   8  379.66   13.10
  -1   6   8  330.87   21.30
   0  -6  -8   -3.80    6.20
   0  -6  -8   -3.40    7.70
   0   6   8   -6.30    6.30
   0   6   8    3.80    3.70
  -1  -6  -8 1189.98   47.20
  -1  -6  -8 1131.69   44.90
   1   6   8 1188.28   42.10
  -2  -6  -8 1649.93   57.99
  -2  -6  -8 1682.13   59.49
  -2  -6  -8 1618.94   61.79
   2   6   8 1622.94   57.69
  -3  -6  -8    1.30    4.90
  -3  -6  -8   -2.50    4.80
  -3  -6  -8    1.30    6.40
   3   6   8   -2.20    4.80
  -4  -6  -8   85.59   11.70
  -4  -6  -8   71.29    8.60
  -4  -6  -8   74.89    9.30
  -4  -6  -8   62.99    7.10
   4   6   8   62.09   10.50
  -5  -6  -8  250.47   19.30
  -5  -6  -8  248.98   11.80
  -5  -6  -8  243.08   13.80
  -5  -6  -8  239.38   15.60
   5   6   8  251.97   17.90
  -6  -6  -8  132.99    9.20
  -6  -6  -8  111.09   12.90
  -6  -6  -8  112.29   14.90
   6   6   8  150.78   15.90
  -7  -6  -8   30.10    9.80
  -7  -6  -8   35.70    9.90
  -7  -6  -8   24.00    8.20
   7   6   8   31.70    9.60
  -8  -6  -8  278.97   22.30
  -8  -6  -8  272.97   21.00
  -8  -6  -8  233.78   17.60
   8   6   8  262.27   22.50
  -9  -6  -8  871.61   40.00
  -9  -6  -8  885.21   40.60
  -9  -6  -8  870.81   43.20
   9   6   8  832.32   43.10
   3  -7  -8   -4.70   11.40
   3  -7  -8    2.60    8.40
  -3   7   8    9.50   11.00
  -3   7   8   10.00    7.10
   2  -7  -8   15.70    7.80
   2  -7  -8   17.40   10.40
  -2   7   8   27.40    5.00
  -2   7   8   27.80    9.50
   1  -7  -8  692.53   32.80
   1  -7  -8  689.23   34.50
  -1   7   8  696.93   33.60
  -1   7   8  743.33   24.80
   0  -7  -8  183.38   17.50
   0  -7  -8  193.18   16.30
   0   7   8  234.68   12.20
   0   7   8  196.98   16.30
  -1  -7  -8  675.23   32.10
  -1  -7  -8  652.03   31.50
   1   7   8  699.83   27.30
  -2  -7  -8  757.32   34.70
  -2  -7  -8  772.02   32.10
  -2  -7  -8  769.92   31.50
   2   7   8  661.03   38.10
  -3  -7  -8  -13.50    6.80
  -3  -7  -8   -1.00    6.70
  -3  -7  -8   -1.20    5.70
   3   7   8  -10.90    5.90
  -4  -7  -8    5.90    3.90
  -4  -7  -8    3.20    5.90
  -4  -7  -8    2.50    5.60
  -4  -7  -8   10.90    7.50
   4   7   8   10.20    6.10
  -5  -7  -8   17.50    6.60
  -5  -7  -8   22.10    5.80
  -5  -7  -8   15.30    7.70
  -5  -7  -8    2.90    5.20
   5   7   8   10.90    7.00
  -6  -7  -8   85.79   13.90
  -6  -7  -8   81.49    9.90
  -6  -7  -8   79.99   11.50
   6   7   8   54.79   10.50
  -7  -7  -8  509.55   26.60
  -7  -7  -8  546.25   31.20
  -7  -7  -8  594.04   22.70
  -7  -7  -8  540.25   27.90
   7   7   8  555.74   30.10
  -8  -7  -8   18.60    9.90
  -8  -7  -8   30.40   11.00
  -8  -7  -8   18.70    8.40
   8   7   8   33.10   10.50
  -9  -7  -8  498.15   31.40
  -9  -7  -8  511.85   31.80
  -9  -7  -8  428.16   26.50
   9   7   8  483.85   29.70
   2  -8  -8   55.69    9.80
   2  -8  -8   73.19   13.30
  -2   8   8   65.39   11.80
   1  -8  -8   73.39   13.40
   1  -8  -8   96.29   13.00
  -1   8   8   77.59   12.00
  -1   8   8   81.39    8.10
   0  -8  -8  306.57   22.80
   0  -8  -8  289.57   19.50
   0   8   8  317.67   16.40
   0   8   8  301.07   21.70
  -1  -8  -8  103.69   15.40
  -1  -8  -8  109.19   13.80
   1   8   8  142.09   11.90
   1   8   8  126.49   15.00
  -2  -8  -8  184.58   16.80
  -2  -8  -8  216.08   18.60
   2   8   8  201.88   14.90
  -3  -8  -8   65.39   10.70
  -3  -8  -8   65.09   10.40
  -3  -8  -8   61.29   11.30
   3   8   8   73.69   11.40
  -4  -8  -8  323.37   14.50
  -4  -8  -8  311.57   18.10
  -4  -8  -8  308.17   19.60
  -4  -8  -8  314.87   22.60
   4   8   8  321.27   19.40
  -5  -8  -8  420.86   21.70
  -5  -8  -8  446.06   22.30
  -5  -8  -8  412.26   25.50
  -5  -8  -8  402.26   19.50
   5   8   8  405.96   24.00
  -6  -8  -8   25.90    8.00
  -6  -8  -8   48.00    8.60
  -6  -8  -8   43.80   10.70
  -6  -8  -8   37.00    8.10
   6   8   8   44.00    9.50
  -7  -8  -8  588.74   25.60
  -7  -8  -8  517.25   26.70
  -7  -8  -8  577.24   27.10
  -7  -8  -8  520.25   31.30
   7   8   8  549.15   31.30
  -8  -8  -8    1.50    8.10
  -8  -8  -8   -7.80   11.00
  -8  -8  -8  -10.60    9.80
   8   8   8    9.90    9.40
   1  -9  -8   -0.40    9.10
   1  -9  -8   -3.10   11.50
  -1   9   8  -12.80    9.00
   0  -9  -8   28.00   11.10
   0  -9  -8   21.70    9.80
   0   9   8   33.50    6.60
   0   9   8   43.80   10.40
  -1  -9  -8   -7.30    8.60
  -1  -9  -8   -2.20    9.80
   1   9   8    4.70    6.60
   1   9   8    0.60    8.50
  -2  -9  -8  166.08   18.10
  -2  -9  -8  175.48   16.50
   2   9   8  223.78   17.90
   2   9   8  221.58   15.20
  -3  -9  -8  142.99   17.20
  -3  -9  -8  137.39   17.30
   3   9   8  152.88   13.10
  -4  -9  -8  639.04   28.40
  -4  -9  -8  665.73   31.50
  -4  -9  -8  639.84   24.70
  -4  -9  -8  618.84   32.60
   4   9   8  645.14   31.60
  -5  -9  -8 1071.99   48.70
  -5  -9  -8 1142.19   41.00
  -5  -9  -8 1127.79   43.20
   5   9   8 1076.19   47.50
  -6  -9  -8   59.09    9.20
  -6  -9  -8   60.09   10.20
  -6  -9  -8   54.79    9.90
  -6  -9  -8   61.19   11.80
   6   9   8   43.40   10.40
  -7  -9  -8   24.10    7.80
  -7  -9  -8   18.60    9.70
  -7  -9  -8    0.70   10.10
  -7  -9  -8   14.10   10.60
   7   9   8   33.20   10.10
  -8  -9  -8   14.30   11.00
   8   9   8   24.10   10.90
   0 -10  -8   25.40   10.60
   0 -10  -8   12.90   12.20
   0  10   8   17.00   11.00
   0  10   8   16.70    7.80
  -1 -10  -8  -13.00    9.40
  -1 -10  -8    6.80   11.00
   1  10   8   -7.20    6.90
   1  10   8   11.30   10.20
  -2 -10  -8  172.28   21.50
  -2 -10  -8  215.38   18.20
   2  10   8  241.78   16.60
   2  10   8  256.57   19.20
  -3 -10  -8  259.87   20.80
  -3 -10  -8  226.58   21.10
   3  10   8  213.68   17.70
  -4 -10  -8  187.78   19.50
  -4 -10  -8  126.99   16.20
   4  10   8  147.99   16.20
  -5 -10  -8  726.03   31.10
  -5 -10  -8  768.62   35.50
  -5 -10  -8  716.13   37.40
   5  10   8  676.33   34.40
  -6 -10  -8   61.59   11.40
  -6 -10  -8  103.79   16.00
  -6 -10  -8   67.69    9.60
  -6 -10  -8   62.69   12.00
   6  10   8   49.30   11.10
   0   8  -9   14.80    8.20
   0  -8   9   13.60   12.30
  -1   8  -9  129.09   18.40
   1  -8   9  127.09   21.30
   3   7  -9   31.60   10.10
  -3  -7   9   55.59   12.50
  -3  -7   9   50.19    9.50
  -3  -7   9   39.60   14.10
  -3  -7   9   32.00   10.20
   2   7  -9   24.00    9.50
  -2  -7   9   29.80   10.90
  -2  -7   9   26.80    8.70
  -2  -7   9   42.10   11.10
  -2  -7   9   45.00   12.30
   1   7  -9  141.99   17.00
  -1  -7   9  110.29   16.50
  -1  -7   9  140.09   17.40
   0   7  -9  289.07   22.80
   0   7  -9  335.67   26.50
   0  -7   9  286.77   24.90
  -1   7  -9  246.08   26.40
  -1   7  -9  212.58   18.40
  -1   7  -9  261.87   16.60
   1  -7   9  224.38   20.00
   1  -7   9  250.47   16.70
  -2   7  -9  420.76   22.50
  -2   7  -9  405.46   30.10
   2  -7   9  379.66   27.60
  -3   7  -9    6.00    8.70
  -3   7  -9   -1.40   11.80
   3  -7   9   -5.20   11.30
  -4   7  -9  133.79   15.50
   4  -7   9   89.19   15.00
   4  -7   9  147.09   21.30
   4   6  -9   31.50    9.60
  -4  -6   9   50.39   10.00
  -4  -6   9   36.70   10.00
  -4  -6   9   70.29   13.40
   3   6  -9  106.19   15.00
  -3  -6   9  123.99   17.30
  -3  -6   9  126.69   14.20
  -3  -6   9  110.59   18.50
   2   6  -9   15.40    8.10
  -2  -6   9   15.30    7.70
  -2  -6   9   -9.70    9.70
  -2  -6   9    9.60    7.30
  -2  -6   9   -3.50   10.70
   1   6  -9  233.18   19.50
  -1  -6   9  249.38   20.90
  -1  -6   9  279.37   17.30
  -1  -6   9  245.38   18.60
   0   6  -9  448.66   26.60
   0   6  -9  442.06   31.70
   0  -6   9  462.95   28.80
   0  -6   9  438.66   23.90
  -1   6  -9  -14.40    9.90
  -1   6  -9  -12.70    7.90
  -1   6  -9   -6.70    7.70
   1  -6   9  -16.00    7.90
   1  -6   9    4.10    8.30
  -2   6  -9  529.65   31.40
  -2   6  -9  551.64   25.50
   2  -6   9  493.25   28.20
   2  -6   9  494.35   22.80
  -3   6  -9  175.18   21.10
  -3   6  -9  157.78   14.90
   3  -6   9  198.78   19.40
  -4   6  -9   72.49   13.70
  -4   6  -9   74.69   11.00
   4  -6   9   71.59   12.10
   4  -6   9   52.89   11.10
  -5   6  -9    4.10   12.20
  -5   6  -9   11.10    8.90
   5  -6   9  -13.40   12.10
   5  -6   9    3.20   10.50
   5   5  -9  142.29   17.50
   5   5  -9  162.98   19.10
  -5  -5   9  155.88   18.10
  -5  -5   9  179.48   20.60
  -5  -5   9  152.18   23.20
   4   5  -9   64.59   13.10
   4   5  -9   61.59   11.20
  -4  -5   9   39.30   11.90
  -4  -5   9   49.50    9.90
   3   5  -9  154.38   15.50
  -3  -5   9  176.88   14.80
  -3  -5   9  146.49   19.40
  -3  -5   9  162.18   17.60
   2   5  -9   20.20    7.80
  -2  -5   9   25.30    7.60
  -2  -5   9   28.50    9.10
  -2  -5   9   10.40    8.60
   1   5  -9  640.34   31.30
  -1  -5   9  637.64   30.90
  -1  -5   9  585.94   34.30
  -1  -5   9  671.13   28.70
   0   5  -9  465.55   26.90
   0   5  -9  430.46   24.80
   0  -5   9  439.36   24.00
   0  -5   9  394.16   25.30
  -1   5  -9   27.90    8.40
  -1   5  -9   20.90    8.60
   1  -5   9   34.00    8.00
   1  -5   9   30.00    7.80
  -2   5  -9  375.56   20.50
  -2   5  -9  396.16   26.30
   2  -5   9  365.46   23.60
  -3   5  -9  475.85   23.70
  -3   5  -9  453.45   29.40
   3  -5   9  491.05   26.50
   3  -5   9  440.26   29.40
  -4   5  -9  116.19   18.70
  -4   5  -9  109.09   13.60
   4  -5   9   74.89   14.30
   4  -5   9   98.09   15.30
  -5   5  -9  132.49   19.90
  -5   5  -9  159.38   16.00
   5  -5   9  118.69   19.60
   5  -5   9  125.99   18.10
  -6   5  -9   61.49   11.50
  -6   5  -9   74.49   14.20
   6  -5   9   57.89   14.30
   6  -5   9  114.29   18.60
   5   4  -9  168.08   21.10
   5   4  -9  159.58   16.50
  -5  -4   9  163.18   20.60
  -5  -4   9  193.08   19.10
  -5  -4   9  186.18   18.50
   4   4  -9   83.29   13.40
   4   4  -9   64.79   12.10
  -4  -4   9   61.79   13.30
  -4  -4   9   61.69    9.50
  -4  -4   9   49.20   10.00
   3   4  -9  186.58   18.00
   3   4  -9  180.68   15.70
  -3  -4   9  177.18   17.40
  -3  -4   9  169.88   14.70
  -3  -4   9  166.48   14.90
   2   4  -9  267.97   17.80
   2   4  -9  283.87   20.40
  -2  -4   9  275.87   17.20
  -2  -4   9  244.48   18.70
  -2  -4   9  256.97   17.50
  -1  -4   9   10.50    7.00
   0   4  -9  381.06   19.50
   0   4  -9  359.06   21.50
   0   4  -9  351.36   23.30
   0  -4   9  347.97   22.80
  -1   4  -9   21.50    8.80
  -1   4  -9   29.10    6.90
   1  -4   9   37.80    8.60
  -2   4  -9  142.39   18.70
  -2   4  -9  123.19   11.50
  -2   4  -9  108.39   11.50
   2  -4   9  129.89   14.70
  -3   4  -9  242.88   20.60
  -3   4  -9  234.38   16.70
  -3   4  -9  256.27   15.10
   3  -4   9  227.88   20.60
   3  -4   9  256.67   19.40
  -4   4  -9    9.00    7.30
  -4   4  -9   23.60    6.60
  -4   4  -9    9.00    9.20
   4  -4   9   19.80    8.10
   4  -4   9    8.00    7.70
  -5   4  -9  340.27   25.70
  -5   4  -9  348.67   22.30
  -5   4  -9  374.26   17.80
   5  -4   9  345.77   25.80
   5  -4   9  364.26   27.70
  -6   4  -9   44.10   12.00
  -6   4  -9   23.80    8.70
   6  -4   9   34.40    9.20
   6  -4   9   23.60   11.50
  -7   4  -9  148.89   18.40
  -7   4  -9  166.78   23.00
   7  -4   9  177.38   18.90
   5   3  -9  339.57   24.80
   5   3  -9  404.66   22.20
  -5  -3   9  306.97   27.90
  -5  -3   9  364.96   24.00
  -5  -3   9  329.87   23.50
   4   3  -9  241.88   18.50
   4   3  -9  271.67   20.50
  -4  -3   9  244.78   22.90
  -4  -3   9  251.37   17.20
  -4  -3   9  235.18   18.00
   3   3  -9  187.38   15.90
   3   3  -9  184.68   17.90
  -3  -3   9  178.78   15.60
  -3  -3   9  170.98   15.70
  -3  -3   9  160.88   17.10
   2   3  -9  799.02   34.90
   2   3  -9  749.62   32.70
  -2  -3   9  722.43   32.20
  -2  -3   9  760.02   32.40
  -2  -3   9  705.03   34.90
   1   3  -9  102.59   12.80
   1   3  -9  108.59   13.00
   0   3  -9   85.89   14.20
   0   3  -9   88.89   11.60
  -1   3  -9   12.90    7.80
  -1   3  -9   29.80    7.80
   1  -3   9   17.50    7.20
  -2   3  -9  304.47   21.30
  -2   3  -9  290.37   16.60
  -2   3  -9  282.87   17.90
   2  -3   9  286.47   20.80
  -3   3  -9  659.73   32.30
  -3   3  -9  682.03   30.30
  -3   3  -9  690.83   27.90
   3  -3   9  670.63   34.10
   3  -3   9  657.23   30.00
  -4   3  -9    4.50    9.00
  -4   3  -9    3.00    7.10
  -4   3  -9   -0.90    6.40
   4  -3   9   -1.10    6.20
   4  -3   9   -8.40    8.60
  -5   3  -9  431.76   25.00
  -5   3  -9  441.16   27.20
  -5   3  -9  476.35   22.10
   5  -3   9  433.96   28.20
   5  -3   9  458.05   25.50
  -6   3  -9  284.27   19.80
  -6   3  -9  292.87   24.20
  -6   3  -9  330.07   18.30
   6  -3   9  285.57   21.50
   6  -3   9  320.27   24.90
  -7   3  -9   -9.40   11.70
  -7   3  -9    3.60    8.70
  -7   3  -9  -10.80    8.00
   7  -3   9    8.80    9.70
   7  -3   9    3.10   11.60
  -8   3  -9   29.30   14.20
  -8   3  -9   35.70   11.70
   8  -3   9   19.60   13.10
   8  -3   9   10.30    9.90
   6   2  -9    1.10   11.40
  -6  -2   9   -5.50   10.30
  -6  -2   9  -11.10   12.50
   5   2  -9  309.67   23.10
  -5  -2   9  312.57   22.90
  -5  -2   9  282.57   20.40
  -5  -2   9  304.67   24.90
   4   2  -9  433.76   25.90
   4   2  -9  477.65   22.00
  -4  -2   9  402.16   23.60
  -4  -2   9  412.16   25.20
  -4  -2   9  431.66   28.40
   3   2  -9    3.00    5.90
   3   2  -9   -9.00    6.50
  -3  -2   9    7.00    8.60
  -3  -2   9   -6.40    5.80
  -3  -2   9   -6.40    6.80
   2   2  -9  893.71   37.60
  -2  -2   9  854.41   37.10
  -2  -2   9  871.91   35.00
   1   2  -9  257.37   17.20
   1   2  -9  246.78   16.40
  -1  -2   9  244.88   15.80
   0   2  -9   14.10    6.90
   0   2  -9   17.90    6.30
   0   2  -9   19.00    6.40
  -1   2  -9  135.09   14.40
  -1   2  -9  130.89   13.00
  -1   2  -9  133.09   12.20
   1  -2   9  135.89   14.10
  -2   2  -9   81.79   10.50
  -2   2  -9  114.19   13.60
  -2   2  -9  107.69   11.30
   2  -2   9  103.49   11.50
   2  -2   9  104.69   13.10
  -3   2  -9 1350.86   51.19
  -3   2  -9 1357.56   47.70
  -3   2  -9 1286.67   49.50
   3  -2   9 1256.17   47.60
   3  -2   9 1242.78   52.29
  -4   2  -9   11.40    7.10
  -4   2  -9   10.00    6.50
  -4   2  -9    4.30    7.80
   4  -2   9    2.00    8.00
   4  -2   9    3.80    5.70
  -5   2  -9  626.64   27.30
  -5   2  -9  609.64   29.90
  -5   2  -9  591.84   30.90
   5  -2   9  642.94   27.20
   5  -2   9  587.84   32.90
  -6   2  -9  365.16   20.20
  -6   2  -9  358.86   22.00
  -6   2  -9  374.76   25.50
   6  -2   9  340.07   25.30
   6  -2   9  382.16   20.50
  -7   2  -9   -4.60    8.20
  -7   2  -9   -5.70   10.00
  -7   2  -9    3.90    8.30
   7  -2   9    5.70    7.90
   7  -2   9   -9.80    7.60
  -8   2  -9   58.69   15.50
  -8   2  -9   70.69   11.10
  -8   2  -9   80.09   13.60
   8  -2   9   60.49   13.20
   8  -2   9   49.70   14.80
   6   1  -9  219.68   21.10
  -6  -1   9  200.18   19.90
  -6  -1   9  162.18   22.10
  -6  -1   9  173.58   21.30
   5   1  -9   -7.80    8.50
  -5  -1   9  -14.10    8.10
  -5  -1   9    8.60   10.00
  -5  -1   9   -7.10   10.00
   4   1  -9  227.08   18.80
  -4  -1   9  250.77   17.90
  -4  -1   9  223.78   20.30
  -4  -1   9  240.38   18.50
   3   1  -9   31.70    8.10
  -3  -1   9   31.50    9.60
  -3  -1   9   33.00    6.80
   2   1  -9  181.38   15.40
  -2  -1   9  181.98   12.20
  -2  -1   9  155.88   15.30
   1   1  -9  479.45   25.10
   1   1  -9  501.65   24.30
  -1  -1   9  487.75   23.90
  -1  -1   9  510.15   21.90
   0   1  -9   39.10    7.60
   0   1  -9   39.40    6.90
   0   1  -9   34.60    7.80
  -1   1  -9  659.73   36.40
  -1   1  -9  706.33   30.30
  -1   1  -9  718.53   30.20
   1  -1   9  696.73   31.10
  -2   1  -9   -5.60    5.00
  -2   1  -9    5.90    5.80
  -2   1  -9   -5.20    5.80
   2  -1   9    2.80    7.60
   2  -1   9   -4.70    5.00
  -3   1  -9  139.09   13.90
  -3   1  -9  116.49   11.60
  -3   1  -9  110.79   16.00
   3  -1   9  121.59   10.20
   3  -1   9  115.79   13.50
  -4   1  -9  252.87   18.90
  -4   1  -9  266.77   18.10
  -4   1  -9  257.97   16.60
   4  -1   9  265.17   13.70
   4  -1   9  252.27   18.10
  -5   1  -9   48.90   10.50
  -5   1  -9   71.29   14.40
  -5   1  -9   65.79    9.70
   5  -1   9   51.39   11.10
   5  -1   9   68.99    8.80
  -6   1  -9  786.52   37.20
  -6   1  -9  789.82   36.20
  -6   1  -9  813.02   33.60
   6  -1   9  766.12   39.30
   6  -1   9  859.11   30.90
  -7   1  -9    0.30    7.50
  -7   1  -9   -4.90    7.20
  -7   1  -9   -5.10   10.30
   7  -1   9   -4.30    6.10
   7  -1   9    5.80    9.10
  -8   1  -9  295.07   21.90
  -8   1  -9  301.77   26.60
  -8   1  -9  266.97   19.40
   8  -1   9  331.57   18.40
   8  -1   9  255.57   24.10
  -9   1  -9   78.29   16.50
  -9   1  -9  144.49   19.70
  -9   1  -9   84.09   12.30
   9  -1   9   89.19   16.00
   6   0  -9  168.18   22.50
  -6   0   9  137.79   21.40
  -6   0   9  167.78   24.50
  -6   0   9  199.58   21.40
   5   0  -9   37.00   11.30
  -5   0   9   23.90   11.40
  -5   0   9   37.20   10.10
  -5   0   9   49.30   11.70
   4   0  -9   16.20    8.60
  -4   0   9    7.60    7.50
  -4   0   9    4.20    8.20
   3   0  -9   37.20    9.20
  -3   0   9   38.40    8.50
  -3   0   9   34.00    5.90
  -3   0   9   26.00    6.30
   2   0  -9  236.08   16.80
   2   0  -9  220.18   17.00
  -2   0   9  223.78   13.90
  -2   0   9  234.28   15.20
  -2   0   9  193.28   16.00
   1   0  -9  710.83   32.60
   1   0  -9  734.43   31.30
  -1   0   9  723.23   28.10
  -1   0   9  757.52   30.40
   0   0  -9   88.39   10.30
   0   0  -9   84.59   10.70
   0   0  -9   95.09   10.10
   0   0   9   91.89    8.30
   0   0   9  101.19   10.50
  -1   0  -9 1446.86   50.19
  -1   0  -9 1432.36   53.69
  -1   0  -9 1499.75   51.29
  -1   0  -9 1431.66   53.29
   1   0   9 1401.06   53.49
  -2   0  -9  475.15   22.20
  -2   0  -9  433.16   22.20
  -2   0  -9  435.36   22.80
   2   0   9  450.65   23.40
  -3   0  -9   -0.20    5.70
  -3   0  -9   -0.20    4.80
  -3   0  -9   -6.60    5.30
   3   0   9    2.40    3.80
   3   0   9    3.50    6.70
  -4   0  -9  243.38   16.80
  -4   0  -9  234.78   15.80
  -4   0  -9  236.58   15.40
   4   0   9  226.98   17.90
   4   0   9  254.07   11.30
  -5   0  -9    5.30    6.50
  -5   0  -9   26.70    8.60
  -5   0  -9   19.30    7.60
   5   0   9   21.00    3.50
   5   0   9   15.70    8.70
  -6   0  -9  390.46   21.60
  -6   0  -9  381.26   22.90
  -6   0  -9  382.16   23.60
   6   0   9  439.66   15.90
   6   0   9  384.76   25.20
  -7   0  -9  234.48   18.40
  -7   0  -9  217.88   16.80
  -7   0  -9  229.48   20.20
   7   0   9  219.68   18.80
   7   0   9  252.37   12.30
  -8   0  -9  373.66   28.10
  -8   0  -9  356.66   22.00
  -8   0  -9  343.47   23.50
   8   0   9  373.36   16.60
   8   0   9  327.97   26.00
  -9   0  -9  455.65   26.80
  -9   0  -9  472.55   28.80
   9   0   9  497.25   32.60
   5  -1  -9  119.29   17.10
  -5   1   9  105.39   16.10
  -5   1   9   95.69   12.80
  -5   1   9  126.09   18.40
   4  -1  -9    0.40    7.90
  -4   1   9    5.20    9.80
  -4   1   9   -4.40    7.40
   3  -1  -9   54.69    9.70
   3  -1  -9   52.39   10.10
  -3   1   9   54.69   10.10
  -3   1   9   49.99    8.10
  -3   1   9   68.39    5.30
   2  -1  -9    6.20    6.00
   2  -1  -9    0.10    6.70
  -2   1   9   17.50    4.90
  -2   1   9    3.50    7.20
  -2   1   9   -2.90    5.00
   1  -1  -9  267.37   17.80
   1  -1  -9  271.87   16.90
  -1   1   9  278.27   14.60
  -1   1   9  271.17   13.20
   0  -1  -9   88.29   10.10
   0  -1  -9   68.49    9.00
   0  -1  -9   63.49   10.20
   0   1   9   73.49    6.60
   0   1   9   82.99   10.40
  -1  -1  -9  408.66   21.90
  -1  -1  -9  428.56   19.00
  -1  -1  -9  443.36   21.90
   1   1   9  439.36   21.70
  -2  -1  -9 1283.07   49.10
  -2  -1  -9 1287.97   49.30
  -2  -1  -9 1358.06   45.30
   2   1   9 1233.38   49.90
  -3  -1  -9   27.00    7.70
  -3  -1  -9   32.50    7.00
  -3  -1  -9   29.40    6.00
   3   1   9   33.70    8.60
   3   1   9   43.00    5.40
  -4  -1  -9  144.29   13.50
  -4  -1  -9  150.58   13.00
  -4  -1  -9  164.58   12.90
   4   1   9  168.58   14.90
  -5  -1  -9  110.39   13.90
  -5  -1  -9   93.99   12.20
  -5  -1  -9   79.59   11.20
   5   1   9   71.99   11.20
  -6  -1  -9  107.89   13.40
  -6  -1  -9   88.19   14.40
  -6  -1  -9  134.69   13.60
   6   1   9  108.89   13.50
  -7  -1  -9  189.68   16.30
  -7  -1  -9  178.08   18.70
  -7  -1  -9  194.08   16.60
   7   1   9  163.88   18.30
  -8  -1  -9  106.79   14.90
  -8  -1  -9   70.79   14.20
  -8  -1  -9   78.19   12.50
   8   1   9   79.19   14.00
  -9  -1  -9  727.03   37.00
  -9  -1  -9  657.73   32.50
  -9  -1  -9  698.53   36.00
   9   1   9  644.24   37.80
   5  -2  -9  274.47   24.20
  -5   2   9  221.68   23.30
  -5   2   9  236.78   20.90
  -5   2   9  261.37   21.60
   4  -2  -9  187.58   18.50
  -4   2   9  198.88   17.70
  -4   2   9  157.58   15.90
   3  -2  -9  230.08   18.10
   3  -2  -9  230.78   18.70
  -3   2   9  230.68   15.60
  -3   2   9  250.17   19.90
   2  -2  -9    7.50    7.10
   2  -2  -9    4.40    6.60
  -2   2   9   -4.10    4.60
  -2   2   9    5.80    7.20
   1  -2  -9   92.69   11.70
   1  -2  -9   98.79   12.00
  -1   2   9   91.39    8.60
  -1   2   9   85.39   12.30
   0  -2  -9  682.63   28.50
   0  -2  -9  672.23   31.00
   0   2   9  695.73   27.50
   0   2   9  686.63   23.80
  -1  -2  -9  137.39   10.00
  -1  -2  -9  132.99   12.30
  -1  -2  -9  124.79   11.80
   1   2   9  130.49   12.40
   1   2   9  135.29    6.70
  -2  -2  -9 1370.96   43.50
  -2  -2  -9 1329.37   43.30
  -2  -2  -9 1245.88   48.80
  -2  -2  -9 1262.57   49.20
   2   2   9 1239.18   48.40
  -3  -2  -9   -2.50    5.40
  -3  -2  -9   -4.20    4.10
  -3  -2  -9    4.10    5.70
   3   2   9   10.30    6.10
  -4  -2  -9  746.13   28.20
  -4  -2  -9  661.13   31.00
  -4  -2  -9  662.13   30.50
   4   2   9  687.33   32.60
  -5  -2  -9  142.19   13.40
  -5  -2  -9  130.69   20.40
  -5  -2  -9  148.99   14.30
   5   2   9  157.28   15.90
  -6  -2  -9  316.07   19.90
  -6  -2  -9  301.27   19.60
  -6  -2  -9  294.47   20.10
   6   2   9  308.67   22.90
  -7  -2  -9  261.87   18.80
  -7  -2  -9  258.57   18.40
  -7  -2  -9  266.37   20.10
   7   2   9  246.98   21.50
  -8  -2  -9   -1.30    8.40
  -8  -2  -9   -4.10   10.00
  -8  -2  -9    4.50    9.00
   8   2   9    2.70   10.00
  -9  -2  -9  252.97   24.80
  -9  -2  -9  220.38   19.90
  -9  -2  -9  258.67   19.60
   9   2   9  179.68   22.20
   5  -3  -9   73.19   13.30
  -5   3   9   68.49   11.60
  -5   3   9  113.89   17.10
   4  -3  -9   22.60   10.30
  -4   3   9   34.30   10.70
  -4   3   9   26.40    8.70
   3  -3  -9  755.52   36.60
   3  -3  -9  767.82   36.10
  -3   3   9  764.32   36.90
  -3   3   9  818.72   31.90
   2  -3  -9  291.37   19.20
   2  -3  -9  299.37   19.40
  -2   3   9  291.47   14.80
  -2   3   9  281.17   19.80
   1  -3  -9  429.16   23.40
   1  -3  -9  392.16   23.10
  -1   3   9  445.06   15.80
  -1   3   9  415.66   16.00
  -1   3   9  394.46   23.30
   0  -3  -9  259.17   16.70
   0  -3  -9  304.97   18.70
   0   3   9  290.37   14.20
  -1  -3  -9  199.58   14.70
  -1  -3  -9  202.88   15.50
  -1  -3  -9  210.38   13.20
   1   3   9  222.58   14.30
  -2  -3  -9  279.97   17.90
  -2  -3  -9  270.67   17.00
  -2  -3  -9  311.97   13.60
   2   3   9  280.27   17.60
  -3  -3  -9    5.30    5.80
  -3  -3  -9   10.90    6.70
  -3  -3  -9   12.10    3.70
   3   3   9   11.40    6.70
  -4  -3  -9  746.23   26.70
  -4  -3  -9  658.93   30.90
  -4  -3  -9  661.43   30.30
   4   3   9  635.14   31.60
  -5  -3  -9  981.60   41.40
  -5  -3  -9 1071.89   39.10
  -5  -3  -9 1035.70   42.50
   5   3   9  980.40   43.70
  -6  -3  -9   37.40    8.10
  -6  -3  -9   28.00    8.00
  -6  -3  -9   35.70    8.50
   6   3   9   45.70   11.10
  -7  -3  -9  377.36   24.30
  -7  -3  -9  401.96   23.40
  -7  -3  -9  395.56   23.10
   7   3   9  350.66   24.10
  -8  -3  -9    4.70    8.00
  -8  -3  -9   -3.70    9.70
  -8  -3  -9   27.10    8.80
   8   3   9    9.00    8.10
  -9  -3  -9  204.88   22.80
  -9  -3  -9  244.58   21.90
  -9  -3  -9  224.78   19.30
   9   3   9  156.48   22.60
   5  -4  -9   40.60   12.30
  -5   4   9   66.89   11.70
  -5   4   9   51.79   12.40
   4  -4  -9   33.90   11.00
  -4   4   9   15.60    9.30
  -4   4   9   13.50    8.20
   3  -4  -9  472.95   28.50
   3  -4  -9  465.15   26.50
  -3   4   9  478.95   27.70
  -3   4   9  519.85   21.90
   2  -4  -9  750.72   35.00
   2  -4  -9  757.12   35.20
  -2   4   9  733.83   35.70
  -2   4   9  809.32   27.70
   1  -4  -9  245.08   18.30
   1  -4  -9  221.18   18.80
  -1   4   9  247.48   18.50
  -1   4   9  250.77    8.80
   0  -4  -9  193.38   15.10
   0  -4  -9  166.08   15.10
   0   4   9  210.98   10.70
  -1  -4  -9  113.39   11.40
  -1  -4  -9  120.19   12.80
  -1  -4  -9  108.79   11.50
   1   4   9  126.09   10.70
  -2  -4  -9  235.78   17.10
  -2  -4  -9  227.18   16.60
  -2  -4  -9  274.37   13.50
   2   4   9  255.67   16.50
  -3  -4  -9  168.68    8.20
  -3  -4  -9  158.38   13.20
  -3  -4  -9  151.28   15.10
   3   4   9  161.78   14.10
  -4  -4  -9  372.86   16.10
  -4  -4  -9  353.16   20.20
  -4  -4  -9  368.16   21.50
   4   4   9  361.36   22.00
  -5  -4  -9 1075.69   37.60
  -5  -4  -9  978.20   42.50
  -5  -4  -9  996.70   41.30
   5   4   9 1000.40   44.00
  -6  -4  -9   53.69   10.50
  -6  -4  -9   39.10    9.40
   6   4   9   28.00    9.80
  -7  -4  -9  116.09   15.90
  -7  -4  -9  104.49   12.80
  -7  -4  -9  100.29   14.40
   7   4   9   75.49   13.30
  -8  -4  -9   13.80    9.30
  -8  -4  -9   15.70    8.10
  -8  -4  -9   -1.10    9.00
   8   4   9  -10.60   10.20
  -9  -4  -9  201.48   17.80
  -9  -4  -9  196.28   23.50
  -9  -4  -9  215.68   20.10
   9   4   9  157.68   21.00
   4  -5  -9   50.29   13.20
   3  -5  -9  300.17   20.70
   3  -5  -9  264.77   23.20
  -3   5   9  334.07   16.40
[truncated: 4,332,331 more chars]
